# Supplementary material for: Al48.18Cr22.78Fe4.04Si3
Source: IUCrdata. 2025 Nov 21;10(Pt 11):x251039. doi: 10.1107/S2414314625010399 (PMC12810298; doi:10.1107/S2414314625010399)
Supplement: Supplementary file 1 [file x-10-x251039-sup1.cif]

##############################################################################
#                                                                            #
# This CIF contains the data for a data article accepted for                 #
# publication in IUCrData. It conforms to the requirements of                #
# Notes for Authors for IUCrData, and has been                               #
# peer reviewed under the auspices of IUCrData.                              #
#                                                                            #
# Full details of the Crystallographic Information File format               #
# are given in the paper "The Crystallographic Information File (CIF):       #
# a New Standard Archive File for Crystallography" by S. R. Hall, F. H.      #
# Allen and I. D. Brown [Acta Cryst. (1991), A47, 655-685].                  #
#                                                                            #
# The current version of the core CIF dictionary is obtainable from          #
# ftp://ftp.iucr.org/pub/cif_core.dic.                                       #
#                                                                            #
# Software is freely available for graphical display of the structure(s)     #
# in this CIF. For information consult the CIF software page                 #
# http://www.iucr.org/resources/cif/software.                                #
#                                                                            #
# This file may be used for bona fide research purposes within the           #
# scientific community so long as proper attribution is given to the data    # 
# article from which it was obtained.                                        #
#                                                                            #
##############################################################################
data_I
_audit_creation_method     SHELXL-2018/3
_journal_date_recd_electronic     2025-08-12
_journal_date_accepted     2025-11-19
_journal_name_full     'IUCrData'
_journal_year     2025
_journal_volume     10
_journal_issue      1
_journal_page_first     0
_journal_page_last     0
_journal_paper_category     HI
_journal_paper_doi     10.1107/S2414314625010399
_journal_coeditor_code     BH4100
_publ_contact_author_name     'Changzeng Fan'
_publ_contact_author_address
;
State Key Laboratory of Metastable Materials Science and Technology
Yanshan University
Qinhuangdao 066004
People's Republic of China
Hebei Key Lab for Optimizing Metal Product Technology and Performance
Yanshan University
Qinhuangdao 066004
People's Republic of China
;
_publ_contact_author_email     chzfan@ysu.edu.cn
_publ_contact_author_fax     ?
_publ_contact_author_phone     ?
_publ_section_title
;
Al~48.18~Cr~22.78~Fe~4.04~Si~3~
;
loop_
    _publ_author_name
    _publ_author_footnote
    _publ_author_address
    "Liang, Xinyu" .
;
State Key Laboratory of Metastable Materials Science and Technology
Yanshan University
Qinhuangdao 066004
People's Republic of China
;
    "Fan, Changzeng" .
;
State Key Laboratory of Metastable Materials Science and Technology
Yanshan University
Qinhuangdao 066004
People's Republic of China
Hebei Key Lab for Optimizing Metal Product Technology and Performance
Yanshan University
Qinhuangdao 066004
People's Republic of China
;
    "Wen, Bin" .
;
State Key Laboratory of Metastable Materials Science and Technology
Yanshan University
Qinhuangdao 066004
People's Republic of China
;
    "Zhang, Lifeng" .
;
State Key Laboratory of Metastable Materials Science and Technology
Yanshan University
Qinhuangdao 066004
People's Republic of China
School of Mechanical and Materials Engineering,
North China University of Technology, Beijing 100144
People's Republic of China
;
_publ_section_synopsis
;
The title quaternary intermetallic material is a new \g-brass obtained using a
high-pressure sintering process.
;
_chemical_name_systematic
;
Aluminium chromium iron silicide
;
_chemical_name_common     ?
_chemical_formula_moiety     'Al48.18 Cr22.78 Fe4.04 Si3'
_chemical_formula_sum     'Al48.18 Cr22.78 Fe4.04 Si3'
_chemical_formula_iupac     'Al48.18 Cr22.78 Fe4.04 Si3'
_chemical_formula_weight     2794.43
_chemical_melting_point     ?
_space_group_crystal_system     trigonal
_space_group_name_H-M_alt     'R -3 m :H'
_space_group_name_Hall     '-R 3 2"'
loop_
    _space_group_symop_operation_xyz
    'x, y, z'
    '-y, x-y, z'
    '-x+y, -x, z'
    'y, x, -z'
    '-x, -x+y, -z'
    'x-y, -y, -z'
    'x+2/3, y+1/3, z+1/3'
    '-y+2/3, x-y+1/3, z+1/3'
    '-x+y+2/3, -x+1/3, z+1/3'
    'y+2/3, x+1/3, -z+1/3'
    '-x+2/3, -x+y+1/3, -z+1/3'
    'x-y+2/3, -y+1/3, -z+1/3'
    'x+1/3, y+2/3, z+2/3'
    '-y+1/3, x-y+2/3, z+2/3'
    '-x+y+1/3, -x+2/3, z+2/3'
    'y+1/3, x+2/3, -z+2/3'
    '-x+1/3, -x+y+2/3, -z+2/3'
    'x-y+1/3, -y+2/3, -z+2/3'
    '-x, -y, -z'
    'y, -x+y, -z'
    'x-y, x, -z'
    '-y, -x, z'
    'x, x-y, z'
    '-x+y, y, z'
    '-x+2/3, -y+1/3, -z+1/3'
    'y+2/3, -x+y+1/3, -z+1/3'
    'x-y+2/3, x+1/3, -z+1/3'
    '-y+2/3, -x+1/3, z+1/3'
    'x+2/3, x-y+1/3, z+1/3'
    '-x+y+2/3, y+1/3, z+1/3'
    '-x+1/3, -y+2/3, -z+2/3'
    'y+1/3, -x+y+2/3, -z+2/3'
    'x-y+1/3, x+2/3, -z+2/3'
    '-y+1/3, -x+2/3, z+2/3'
    'x+1/3, x-y+2/3, z+2/3'
    '-x+y+1/3, y+2/3, z+2/3'
_cell_length_a     12.5478(9)
_cell_length_b     12.5478(9)
_cell_length_c     7.9296(9)
_cell_angle_alpha     90
_cell_angle_beta     90
_cell_angle_gamma     120
_cell_volume     1081.2(2)
_cell_formula_units_Z     1
_cell_measurement_reflns_used     2885
_cell_measurement_theta_min     3.18
_cell_measurement_theta_max     28.49
_cell_measurement_temperature     296(2)
_exptl_crystal_description     lump
_exptl_crystal_colour     grey
_exptl_crystal_size_max     0.08
_exptl_crystal_size_mid     0.06
_exptl_crystal_size_min     0.06
_exptl_crystal_density_diffrn     4.292
_exptl_crystal_density_meas     ?
_exptl_crystal_density_method     ?
_exptl_crystal_F_000     1320
_exptl_absorpt_coefficient_mu     7.847
_exptl_absorpt_correction_type     multi-scan
_exptl_absorpt_process_details
;
(SADABS; Krause <i>et al.</i>,  2015)
;
_exptl_absorpt_correction_T_min     0.5739
_exptl_absorpt_correction_T_max     0.7461
_diffrn_ambient_temperature     296(2)
_diffrn_source     ?
_diffrn_radiation_type     MoK\a
_diffrn_radiation_wavelength     0.71073
_diffrn_measurement_device_type     'Bruker D8 Venture Photon 100 CMOS'
_diffrn_measurement_method     'phi and omega scans'
_diffrn_detector_area_resol_mean     ?
_diffrn_reflns_number     10693
_diffrn_reflns_av_R_equivalents     0.0994
_diffrn_reflns_av_unetI/netI     0.0305
_diffrn_reflns_theta_min     3.180
_diffrn_reflns_theta_max     30.522
_diffrn_reflns_theta_full     25.242
_diffrn_measured_fraction_theta_max     1.000
_diffrn_measured_fraction_theta_full     1.000
_diffrn_reflns_limit_h_min     -17
_diffrn_reflns_limit_h_max     17
_diffrn_reflns_limit_k_min     -17
_diffrn_reflns_limit_k_max     17
_diffrn_reflns_limit_l_min     -11
_diffrn_reflns_limit_l_max     11
_refine_special_details     ?
_reflns_number_total     417
_reflns_number_gt     338
_reflns_threshold_expression     'I > 2\s(I)'
_refine_ls_structure_factor_coef     Fsqd
_refine_ls_matrix_type     full
_refine_ls_R_factor_all     0.0501
_refine_ls_R_factor_gt     0.0307
_refine_ls_wR_factor_gt     0.0436
_refine_ls_wR_factor_ref     0.0473
_refine_ls_goodness_of_fit_ref     1.133
_refine_ls_restrained_S_all     1.132
_refine_ls_number_reflns     417
_refine_ls_number_parameters     32
_refine_ls_number_restraints     1
_refine_ls_hydrogen_treatment     undef
_refine_ls_weighting_scheme     calc
_refine_ls_weighting_details
              'w=1/[\s^2^(Fo^2^)+(0.0136P)^2^+4.4686P] where P=(Fo^2^+2Fc^2^)/3'
_atom_sites_solution_hydrogens     .
_atom_sites_solution_primary     dual
_atom_sites_solution_secondary     difmap
_refine_ls_shift/su_max     0.004
_refine_ls_shift/su_mean     0.000
_refine_diff_density_max     0.553
_refine_diff_density_min     -1.035
_refine_ls_extinction_method     none
_refine_ls_extinction_coef     .
loop_
    _atom_type_symbol
    _atom_type_description
    _atom_type_scat_dispersion_real
    _atom_type_scat_dispersion_imag
    _atom_type_scat_source
    'Al' 'Al' 0.0645 0.0514
                         'International Tables Vol C Tables 4.2.6.8 and 6.1.1.4'
    'Cr' 'Cr' 0.3209 0.6236
                         'International Tables Vol C Tables 4.2.6.8 and 6.1.1.4'
    'Fe' 'Fe' 0.3463 0.8444
                         'International Tables Vol C Tables 4.2.6.8 and 6.1.1.4'
    'Si' 'Si' 0.0817 0.0704
                         'International Tables Vol C Tables 4.2.6.8 and 6.1.1.4'
_computing_data_collection
;
APEX5 (Bruker, 2023)
;
_computing_cell_refinement
;
APEX5 (Bruker, 2023)
;
_computing_data_reduction
;
APEX5 and SAINT (Bruker, 2023)
;
_computing_structure_solution
;
<i>SHELXT2018/2</i> (Sheldrick, 2015a)
;
_computing_structure_refinement
;
<i>SHELXL2018/3</i> (Sheldrick, 2015b)
;
_computing_molecular_graphics
;
DIAMOND (Brandenburg & Putz, 2017)
;
_computing_publication_material
;
publCIF (Westrip, 2010)
;
loop_
    _atom_site_type_symbol
    _atom_site_label
    _atom_site_fract_x
    _atom_site_fract_y
    _atom_site_fract_z
    _atom_site_U_iso_or_equiv
    _atom_site_adp_type
    _atom_site_calc_flag
    _atom_site_occupancy
    _atom_site_disorder_assembly
    _atom_site_disorder_group
    Al Al1 -0.07243(4) 0.07243(4) 0.24743(10) 0.0082(3) Uani d 0.676(6) . .
    Al Al2 0.37822(10) 0.37822(10) 0.500000 0.0096(3) Uani d 1 A .
    Al Al3 0.23539(11) 0.11769(5) 0.57349(15) 0.0108(3) Uani d 1 . .
    Cr Cr3 -0.07243(4) 0.07243(4) 0.24743(10) 0.0082(3) Uani d 0.17(2) . .
    Si Si1 0.000000 0.000000 0.000000 0.0127(6) Uani d 1 A .
    Fe Fe1 -0.07243(4) 0.07243(4) 0.24743(10) 0.0082(3) Uani d 0.16(2) . .
    Cr Cr1 0.43537(5) 0.21768(3) 0.40484(7) 0.00680(18) Uani d 1 A .
    Cr Cr2 0.000000 0.000000 0.500000 0.0035(4) Uani d 0.60(6) A 1
    Fe Fe2 0.000000 0.000000 0.500000 0.0035(4) Uani d 0.40(6) A 2
loop_
    _atom_site_aniso_label
    _atom_site_aniso_U_11
    _atom_site_aniso_U_22
    _atom_site_aniso_U_33
    _atom_site_aniso_U_12
    _atom_site_aniso_U_13
    _atom_site_aniso_U_23
    Al1 0.0089(4) 0.0089(4) 0.0056(4) 0.0033(4) -0.00109(17) 0.00109(17)
    Al2 0.0107(5) 0.0107(5) 0.0092(5) 0.0068(5) 0.0011(2) -0.0011(2)
    Al3 0.0066(6) 0.0125(5) 0.0114(6) 0.0033(3) -0.0012(5) -0.0006(2)
    Cr3 0.0089(4) 0.0089(4) 0.0056(4) 0.0033(4) -0.00109(17) 0.00109(17)
    Si1 0.0162(9) 0.0162(9) 0.0057(12) 0.0081(5) 0.000 0.000
    Fe1 0.0089(4) 0.0089(4) 0.0056(4) 0.0033(4) -0.00109(17) 0.00109(17)
    Cr1 0.0084(3) 0.0068(3) 0.0057(3) 0.00420(17) 0.0003(2) 0.00016(12)
    Cr2 0.0035(5) 0.0035(5) 0.0036(7) 0.0017(3) 0.000 0.000
    Fe2 0.0035(5) 0.0035(5) 0.0036(7) 0.0017(3) 0.000 0.000
_geom_special_details     ?
loop_
    _geom_bond_atom_site_label_1
    _geom_bond_atom_site_label_2
    _geom_bond_site_symmetry_2
    _geom_bond_distance
    _geom_bond_publ_flag
    Al1 Si1 . 2.5154(9) ?
    Al1 Fe2 . 2.5473(8) ?
    Al1 Cr2 . 2.5473(8) ?
    Al1 Cr1 13_444 2.6048(7) ?
    Al1 Cr1 15_554 2.6048(7) ?
    Al1 Al2 13_444 2.6344(10) ?
    Al1 Al2 31 2.6344(10) ?
    Al1 Al3 21_556 2.6478(11) ?
    Al1 Al3 19_556 2.6478(11) ?
    Al1 Cr1 26_455 2.6979(10) ?
    Al1 Al1 3 2.7264(16) ?
    Al1 Al1 2 2.7264(16) ?
    Al2 Cr1 21_556 2.5663(4) ?
    Al2 Cr1 . 2.5663(4) ?
    Al2 Cr1 8 2.6705(8) ?
    Al2 Cr1 32 2.6705(8) ?
    Al2 Al2 15_554 2.8175(8) ?
    Al2 Al2 8 2.8175(8) ?
    Al2 Al3 . 2.8947(12) ?
    Al2 Al3 21_556 2.8948(12) ?
    Al3 Cr1 . 2.5516(13) ?
    Al3 Al3 25_556 2.591(2) ?
    Al3 Fe2 . 2.6234(12) ?
    Al3 Cr2 . 2.6234(12) ?
    Al3 Al3 21_556 2.8108(14) ?
    Al3 Al3 20_556 2.8108(14) ?
    Al3 Cr1 25_556 2.8154(14) ?
    Si1 Cr1 27_445 2.5766(6) ?
    Si1 Cr1 15_554 2.5766(6) ?
    Si1 Cr1 13_444 2.5766(6) ?
    Si1 Cr1 25 2.5766(6) ?
    Cr1 Cr1 32 2.7575(7) ?
    Cr1 Cr1 33_545 2.7576(7) ?
loop_
    _geom_angle_atom_site_label_1
    _geom_angle_atom_site_label_2
    _geom_angle_atom_site_label_3
    _geom_angle_site_symmetry_1
    _geom_angle_site_symmetry_3
    _geom_angle
    _geom_angle_publ_flag
    Si1 Al1 Fe2 . . 103.10(3) ?
    Si1 Al1 Cr2 . . 103.10(3) ?
    Si1 Al1 Cr1 . 13_444 60.40(2) ?
    Cr2 Al1 Cr1 . 13_444 110.23(2) ?
    Si1 Al1 Cr1 . 15_554 60.40(2) ?
    Fe2 Al1 Cr1 . 15_554 110.23(2) ?
    Cr2 Al1 Cr1 . 15_554 110.23(2) ?
    Cr1 Al1 Cr1 13_444 15_554 113.37(4) ?
    Si1 Al1 Al2 . 13_444 107.27(3) ?
    Cr2 Al1 Al2 . 13_444 132.19(3) ?
    Cr1 Al1 Al2 13_444 13_444 58.65(2) ?
    Cr1 Al1 Al2 15_554 13_444 116.70(4) ?
    Si1 Al1 Al2 . 31 107.27(3) ?
    Cr2 Al1 Al2 . 31 132.19(3) ?
    Cr1 Al1 Al2 13_444 31 116.70(4) ?
    Cr1 Al1 Al2 15_554 31 58.65(2) ?
    Al2 Al1 Al2 13_444 31 70.91(5) ?
    Si1 Al1 Al3 . 21_556 110.40(3) ?
    Cr2 Al1 Al3 . 21_556 60.62(3) ?
    Cr1 Al1 Al3 13_444 21_556 166.60(4) ?
    Cr1 Al1 Al3 15_554 21_556 64.82(3) ?
    Al2 Al1 Al3 13_444 21_556 134.61(4) ?
    Al2 Al1 Al3 31 21_556 74.44(3) ?
    Si1 Al1 Al3 . 19_556 110.40(3) ?
    Cr2 Al1 Al3 . 19_556 60.62(3) ?
    Cr1 Al1 Al3 13_444 19_556 64.82(3) ?
    Cr1 Al1 Al3 15_554 19_556 166.60(4) ?
    Al2 Al1 Al3 13_444 19_556 74.44(3) ?
    Al2 Al1 Al3 31 19_556 134.61(4) ?
    Al3 Al1 Al3 21_556 19_556 113.57(6) ?
    Si1 Al1 Cr1 . 26_455 59.12(2) ?
    Cr2 Al1 Cr1 . 26_455 162.21(4) ?
    Cr1 Al1 Cr1 13_444 26_455 62.639(19) ?
    Cr1 Al1 Cr1 15_554 26_455 62.639(19) ?
    Al2 Al1 Cr1 13_444 26_455 60.09(2) ?
    Al2 Al1 Cr1 31 26_455 60.09(2) ?
    Al3 Al1 Cr1 21_556 26_455 122.79(3) ?
    Al3 Al1 Cr1 19_556 26_455 122.79(3) ?
    Si1 Al1 Al1 . 3 57.184(16) ?
    Fe2 Al1 Al1 . 3 57.646(16) ?
    Cr2 Al1 Al1 . 3 57.646(16) ?
    Cr1 Al1 Al1 13_444 3 108.20(2) ?
    Cr1 Al1 Al1 15_554 3 58.44(2) ?
    Al2 Al1 Al1 13_444 3 164.434(19) ?
    Al2 Al1 Al1 31 3 112.54(2) ?
    Al3 Al1 Al1 21_556 3 59.01(2) ?
    Al3 Al1 Al1 19_556 3 108.77(3) ?
    Cr1 Al1 Al1 26_455 3 107.55(2) ?
    Si1 Al1 Al1 . 2 57.184(16) ?
    Cr2 Al1 Al1 . 2 57.646(16) ?
    Cr1 Al1 Al1 13_444 2 58.44(2) ?
    Cr1 Al1 Al1 15_554 2 108.20(2) ?
    Al2 Al1 Al1 13_444 2 112.54(2) ?
    Al2 Al1 Al1 31 2 164.434(19) ?
    Al3 Al1 Al1 21_556 2 108.77(3) ?
    Al3 Al1 Al1 19_556 2 59.01(2) ?
    Cr1 Al1 Al1 26_455 2 107.55(2) ?
    Al1 Al1 Al1 3 2 60.0 ?
    Cr1 Al2 Cr1 21_556 . 150.72(6) ?
    Cr1 Al2 Al1 21_556 7 142.35(3) ?
    Cr1 Al2 Al1 . 7 60.10(2) ?
    Cr1 Al2 Al1 21_556 31 60.10(2) ?
    Cr1 Al2 Al1 . 31 142.35(3) ?
    Al1 Al2 Al1 7 31 109.09(5) ?
    Cr1 Al2 Cr1 21_556 8 63.51(2) ?
    Cr1 Al2 Cr1 . 8 137.33(3) ?
    Al1 Al2 Cr1 7 8 79.57(3) ?
    Al1 Al2 Cr1 31 8 61.13(3) ?
    Cr1 Al2 Cr1 21_556 32 137.33(3) ?
    Cr1 Al2 Cr1 . 32 63.51(2) ?
    Al1 Al2 Cr1 7 32 61.13(3) ?
    Al1 Al2 Cr1 31 32 79.57(3) ?
    Cr1 Al2 Cr1 8 32 110.19(5) ?
    Cr1 Al2 Al2 21_556 15_554 111.077(13) ?
    Cr1 Al2 Al2 . 15_554 59.25(3) ?
    Al1 Al2 Al2 7 15_554 105.509(18) ?
    Al1 Al2 Al2 31 15_554 94.62(3) ?
    Cr1 Al2 Al2 8 15_554 155.09(5) ?
    Cr1 Al2 Al2 32 15_554 55.681(11) ?
    Cr1 Al2 Al2 21_556 8 59.25(3) ?
    Cr1 Al2 Al2 . 8 111.078(13) ?
    Al1 Al2 Al2 7 8 94.62(3) ?
    Al1 Al2 Al2 31 8 105.509(18) ?
    Cr1 Al2 Al2 8 8 55.681(11) ?
    Cr1 Al2 Al2 32 8 155.09(5) ?
    Al2 Al2 Al2 15_554 8 145.10(7) ?
    Cr1 Al2 Al3 21_556 . 97.30(4) ?
    Cr1 Al2 Al3 . . 55.32(3) ?
    Al1 Al2 Al3 7 . 96.58(3) ?
    Al1 Al2 Al3 31 . 154.10(4) ?
    Cr1 Al2 Al3 8 . 122.77(3) ?
    Cr1 Al2 Al3 32 . 117.33(3) ?
    Al2 Al2 Al3 15_554 . 81.39(5) ?
    Al2 Al2 Al3 8 . 68.01(3) ?
    Cr1 Al2 Al3 21_556 21_556 55.32(3) ?
    Cr1 Al2 Al3 . 21_556 97.30(4) ?
    Al1 Al2 Al3 7 21_556 154.09(4) ?
    Al1 Al2 Al3 31 21_556 96.58(3) ?
    Cr1 Al2 Al3 8 21_556 117.33(3) ?
    Cr1 Al2 Al3 32 21_556 122.77(3) ?
    Al2 Al2 Al3 15_554 21_556 68.01(3) ?
    Al2 Al2 Al3 8 21_556 81.39(5) ?
    Al3 Al2 Al3 . 21_556 58.09(5) ?
    Cr1 Al3 Al3 . 25_556 66.38(5) ?
    Cr1 Al3 Fe2 . . 135.56(5) ?
    Al3 Al3 Fe2 25_556 . 158.07(8) ?
    Cr1 Al3 Cr2 . . 135.56(5) ?
    Al3 Al3 Cr2 25_556 . 158.07(8) ?
    Cr1 Al3 Al1 . 20_556 148.29(3) ?
    Al3 Al3 Al1 25_556 20_556 104.10(6) ?
    Fe2 Al3 Al1 . 20_556 57.79(3) ?
    Cr2 Al3 Al1 . 20_556 57.79(3) ?
    Cr1 Al3 Al1 . 19_556 148.29(3) ?
    Al3 Al3 Al1 25_556 19_556 104.10(6) ?
    Cr2 Al3 Al1 . 19_556 57.79(3) ?
    Al1 Al3 Al1 20_556 19_556 61.97(5) ?
    Cr1 Al3 Al1 . 3 79.23(4) ?
    Al3 Al3 Al1 25_556 3 145.60(8) ?
    Fe2 Al3 Al1 . 3 56.33(3) ?
    Cr2 Al3 Al1 . 3 56.33(3) ?
    Al1 Al3 Al1 20_556 3 105.27(4) ?
    Al1 Al3 Al1 19_556 3 105.27(4) ?
    Cr1 Al3 Al3 . 21_556 99.80(4) ?
    Al3 Al3 Al3 25_556 21_556 127.604(15) ?
    Cr2 Al3 Al3 . 21_556 57.606(9) ?
    Al1 Al3 Al3 20_556 21_556 60.81(3) ?
    Al1 Al3 Al3 19_556 21_556 108.89(3) ?
    Al1 Al3 Al3 3 21_556 56.68(4) ?
    Cr1 Al3 Al3 . 20_556 99.80(4) ?
    Al3 Al3 Al3 25_556 20_556 127.606(15) ?
    Fe2 Al3 Al3 . 20_556 57.606(9) ?
    Cr2 Al3 Al3 . 20_556 57.606(9) ?
    Al1 Al3 Al3 20_556 20_556 108.89(3) ?
    Al1 Al3 Al3 19_556 20_556 60.81(3) ?
    Al1 Al3 Al3 3 20_556 56.68(4) ?
    Al3 Al3 Al3 21_556 20_556 104.01(5) ?
    Cr1 Al3 Cr1 . 25_556 122.51(4) ?
    Al3 Al3 Cr1 25_556 25_556 56.13(4) ?
    Cr2 Al3 Cr1 . 25_556 101.93(4) ?
    Al1 Al3 Cr1 20_556 25_556 56.85(3) ?
    Al1 Al3 Cr1 19_556 25_556 56.85(3) ?
    Al1 Al3 Cr1 3 25_556 158.26(5) ?
    Al3 Al3 Cr1 21_556 25_556 114.04(5) ?
    Al3 Al3 Cr1 20_556 25_556 114.04(5) ?
    Cr1 Al3 Al2 . 20_556 55.79(2) ?
    Al3 Al3 Al2 25_556 20_556 70.99(3) ?
    Fe2 Al3 Al2 . 20_556 118.56(3) ?
    Cr2 Al3 Al2 . 20_556 118.56(3) ?
    Al1 Al3 Al2 20_556 20_556 152.70(4) ?
    Al1 Al3 Al2 19_556 20_556 92.55(2) ?
    Al1 Al3 Al2 3 20_556 90.15(3) ?
    Al3 Al3 Al2 21_556 20_556 143.76(7) ?
    Al3 Al3 Al2 20_556 20_556 60.95(2) ?
    Cr1 Al3 Al2 25_556 20_556 102.11(3) ?
    Cr1 Al3 Al2 . . 55.79(2) ?
    Al3 Al3 Al2 25_556 . 70.99(3) ?
    Fe2 Al3 Al2 . . 118.56(3) ?
    Cr2 Al3 Al2 . . 118.56(3) ?
    Al1 Al3 Al2 20_556 . 92.55(2) ?
    Al1 Al3 Al2 19_556 . 152.70(4) ?
    Al1 Al3 Al2 3 . 90.15(3) ?
    Al3 Al3 Al2 21_556 . 60.95(2) ?
    Al3 Al3 Al2 20_556 . 143.76(7) ?
    Cr1 Al3 Al2 25_556 . 102.11(3) ?
    Al2 Al3 Al2 20_556 . 110.12(4) ?
    Al1 Si1 Al1 21 3 180.000(16) ?
    Al1 Si1 Al1 21 19 65.63(3) ?
    Al1 Si1 Al1 3 19 114.37(3) ?
    Al1 Si1 Al1 21 20 65.63(3) ?
    Al1 Si1 Al1 3 20 114.37(3) ?
    Al1 Si1 Al1 19 20 65.63(3) ?
    Al1 Si1 Al1 21 2 114.37(3) ?
    Al1 Si1 Al1 3 2 65.63(3) ?
    Al1 Si1 Al1 19 2 114.37(3) ?
    Al1 Si1 Al1 20 2 180.00(4) ?
    Al1 Si1 Al1 21 . 114.37(3) ?
    Al1 Si1 Al1 3 . 65.63(3) ?
    Al1 Si1 Al1 19 . 180.0 ?
    Al1 Si1 Al1 20 . 114.37(3) ?
    Al1 Si1 Al1 2 . 65.63(3) ?
    Al1 Si1 Cr1 21 27_445 61.518(11) ?
    Al1 Si1 Cr1 3 27_445 118.482(11) ?
    Al1 Si1 Cr1 19 27_445 61.519(11) ?
    Al1 Si1 Cr1 20 27_445 116.03(2) ?
    Al1 Si1 Cr1 2 27_445 63.97(2) ?
    Al1 Si1 Cr1 . 27_445 118.481(11) ?
    Al1 Si1 Cr1 21 15_554 118.482(11) ?
    Al1 Si1 Cr1 3 15_554 61.518(11) ?
    Al1 Si1 Cr1 19 15_554 118.481(11) ?
    Al1 Si1 Cr1 20 15_554 63.97(2) ?
    Al1 Si1 Cr1 2 15_554 116.03(2) ?
    Al1 Si1 Cr1 . 15_554 61.519(11) ?
    Cr1 Si1 Cr1 27_445 15_554 180.0 ?
    Al1 Si1 Cr1 21 13_444 63.97(2) ?
    Al1 Si1 Cr1 3 13_444 116.03(2) ?
    Al1 Si1 Cr1 19 13_444 118.481(11) ?
    Al1 Si1 Cr1 20 13_444 118.482(11) ?
    Al1 Si1 Cr1 2 13_444 61.518(11) ?
    Al1 Si1 Cr1 . 13_444 61.519(11) ?
    Cr1 Si1 Cr1 27_445 13_444 64.698(9) ?
    Cr1 Si1 Cr1 15_554 13_444 115.302(9) ?
    Al1 Si1 Cr1 21 25 116.03(2) ?
    Al1 Si1 Cr1 3 25 63.97(2) ?
    Al1 Si1 Cr1 19 25 61.519(11) ?
    Al1 Si1 Cr1 20 25 61.518(11) ?
    Al1 Si1 Cr1 2 25 118.482(11) ?
    Al1 Si1 Cr1 . 25 118.481(11) ?
    Cr1 Si1 Cr1 27_445 25 115.302(9) ?
    Cr1 Si1 Cr1 15_554 25 64.698(9) ?
    Cr1 Si1 Cr1 13_444 25 180.000(16) ?
    Al3 Cr1 Al2 . 20_556 68.89(3) ?
    Al3 Cr1 Al2 . . 68.89(3) ?
    Al2 Cr1 Al2 20_556 . 135.23(5) ?
    Al3 Cr1 Si1 . 7 161.11(3) ?
    Al2 Cr1 Si1 20_556 7 107.50(3) ?
    Al2 Cr1 Si1 . 7 107.50(3) ?
    Al3 Cr1 Al1 . 8 106.49(3) ?
    Al2 Cr1 Al1 20_556 8 61.25(3) ?
    Al2 Cr1 Al1 . 8 119.13(3) ?
    Si1 Cr1 Al1 7 8 58.08(2) ?
    Al3 Cr1 Al1 . 7 106.49(3) ?
    Al2 Cr1 Al1 20_556 7 119.13(3) ?
    Al2 Cr1 Al1 . 7 61.25(3) ?
    Si1 Cr1 Al1 7 7 58.08(2) ?
    Al1 Cr1 Al1 8 7 63.11(4) ?
    Al3 Cr1 Al2 . 15_554 90.98(3) ?
    Al2 Cr1 Al2 20_556 15_554 129.54(2) ?
    Al2 Cr1 Al2 . 15_554 65.06(3) ?
    Si1 Cr1 Al2 7 15_554 104.440(18) ?
    Al1 Cr1 Al2 8 15_554 162.44(3) ?
    Al1 Cr1 Al2 7 15_554 110.76(3) ?
    Al3 Cr1 Al2 . 33_545 90.98(3) ?
    Al2 Cr1 Al2 20_556 33_545 65.06(3) ?
    Al2 Cr1 Al2 . 33_545 129.54(2) ?
    Si1 Cr1 Al2 7 33_545 104.441(18) ?
    Al1 Cr1 Al2 8 33_545 110.76(3) ?
    Al1 Cr1 Al2 7 33_545 162.44(3) ?
    Al2 Cr1 Al2 15_554 33_545 69.81(5) ?
    Al3 Cr1 Al1 . 27 141.98(4) ?
    Al2 Cr1 Al1 20_556 27 111.094(17) ?
    Al2 Cr1 Al1 . 27 111.092(17) ?
    Si1 Cr1 Al1 7 27 56.91(2) ?
    Al1 Cr1 Al1 8 27 105.74(3) ?
    Al1 Cr1 Al1 7 27 105.74(3) ?
    Al2 Cr1 Al1 15_554 27 58.77(2) ?
    Al2 Cr1 Al1 33_545 27 58.77(2) ?
    Al3 Cr1 Cr1 . 32 127.136(8) ?
    Al2 Cr1 Cr1 20_556 32 163.97(3) ?
    Al2 Cr1 Cr1 . 32 60.09(2) ?
    Si1 Cr1 Cr1 7 32 57.649(5) ?
    Al1 Cr1 Cr1 8 32 109.35(2) ?
    Al1 Cr1 Cr1 7 32 60.33(2) ?
    Al2 Cr1 Cr1 15_554 32 56.40(2) ?
    Al2 Cr1 Cr1 33_545 32 110.49(4) ?
    Al1 Cr1 Cr1 27 32 57.03(2) ?
    Al3 Cr1 Cr1 . 33_545 127.134(8) ?
    Al2 Cr1 Cr1 20_556 33_545 60.09(2) ?
    Al2 Cr1 Cr1 . 33_545 163.97(3) ?
    Si1 Cr1 Cr1 7 33_545 57.652(5) ?
    Al1 Cr1 Cr1 8 33_545 60.34(2) ?
    Al1 Cr1 Cr1 7 33_545 109.35(2) ?
    Al2 Cr1 Cr1 15_554 33_545 110.49(4) ?
    Al2 Cr1 Cr1 33_545 33_545 56.40(2) ?
    Al1 Cr1 Cr1 27 33_545 57.03(2) ?
    Cr1 Cr1 Cr1 32 33_545 104.26(3) ?
    Al3 Cr1 Al3 . 25_556 57.49(4) ?
    Al2 Cr1 Al3 20_556 25_556 72.675(14) ?
    Al2 Cr1 Al3 . 25_556 72.673(14) ?
    Si1 Cr1 Al3 7 25_556 103.62(3) ?
    Al1 Cr1 Al3 8 25_556 58.33(3) ?
    Al1 Cr1 Al3 7 25_556 58.33(3) ?
    Al2 Cr1 Al3 15_554 25_556 134.48(3) ?
    Al2 Cr1 Al3 33_545 25_556 134.48(3) ?
    Al1 Cr1 Al3 27 25_556 160.53(4) ?
    Cr1 Cr1 Al3 32 25_556 114.73(3) ?
    Cr1 Cr1 Al3 33_545 25_556 114.74(3) ?
    Al1 Cr2 Al1 20_556 2 180.0 ?
    Al1 Cr2 Al1 20_556 19_556 64.71(3) ?
    Al1 Cr2 Al1 2 19_556 115.29(3) ?
    Al1 Cr2 Al1 20_556 21_556 64.71(3) ?
    Al1 Cr2 Al1 2 21_556 115.29(3) ?
    Al1 Cr2 Al1 19_556 21_556 64.71(3) ?
    Al1 Cr2 Al1 20_556 3 115.29(3) ?
    Al1 Cr2 Al1 2 3 64.71(3) ?
    Al1 Cr2 Al1 19_556 3 115.29(3) ?
    Al1 Cr2 Al1 21_556 3 180.0 ?
    Al1 Cr2 Al1 20_556 . 115.29(3) ?
    Al1 Cr2 Al1 2 . 64.71(3) ?
    Al1 Cr2 Al1 19_556 . 180.0 ?
    Al1 Cr2 Al1 21_556 . 115.29(3) ?
    Al1 Cr2 Al1 3 . 64.71(3) ?
    Al1 Cr2 Al3 20_556 19_556 118.42(2) ?
    Al1 Cr2 Al3 2 19_556 61.58(2) ?
    Al1 Cr2 Al3 19_556 19_556 118.42(2) ?
    Al1 Cr2 Al3 21_556 19_556 64.67(3) ?
    Al1 Cr2 Al3 3 19_556 115.33(3) ?
    Al1 Cr2 Al3 . 19_556 61.58(2) ?
    Al1 Cr2 Al3 20_556 21_556 64.67(3) ?
    Al1 Cr2 Al3 2 21_556 115.33(3) ?
    Al1 Cr2 Al3 19_556 21_556 118.42(2) ?
    Al1 Cr2 Al3 21_556 21_556 118.42(2) ?
    Al1 Cr2 Al3 3 21_556 61.58(2) ?
    Al1 Cr2 Al3 . 21_556 61.58(2) ?
    Al3 Cr2 Al3 19_556 21_556 115.213(18) ?
    Al1 Cr2 Al3 20_556 3 115.33(3) ?
    Al1 Cr2 Al3 2 3 64.67(3) ?
    Al1 Cr2 Al3 19_556 3 61.58(2) ?
    Al1 Cr2 Al3 21_556 3 61.58(2) ?
    Al1 Cr2 Al3 3 3 118.42(2) ?
    Al1 Cr2 Al3 . 3 118.42(2) ?
    Al3 Cr2 Al3 19_556 3 64.787(18) ?
    Al3 Cr2 Al3 21_556 3 180.0 ?
    Al1 Cr2 Al3 20_556 2 61.58(2) ?
    Al1 Cr2 Al3 2 2 118.42(2) ?
    Al1 Cr2 Al3 19_556 2 115.33(3) ?
    Al1 Cr2 Al3 21_556 2 61.58(2) ?
    Al1 Cr2 Al3 3 2 118.42(2) ?
    Al1 Cr2 Al3 . 2 64.67(3) ?
    Al3 Cr2 Al3 19_556 2 64.787(18) ?
    Al3 Cr2 Al3 21_556 2 64.787(18) ?
    Al3 Cr2 Al3 3 2 115.213(18) ?
    Al1 Fe2 Al1 20_556 2 180.0 ?
    Al1 Fe2 Al1 20_556 19_556 64.71(3) ?
    Al1 Fe2 Al1 2 19_556 115.29(3) ?
    Al1 Fe2 Al1 20_556 21_556 64.71(3) ?
    Al1 Fe2 Al1 2 21_556 115.29(3) ?
    Al1 Fe2 Al1 19_556 21_556 64.71(3) ?
    Al1 Fe2 Al1 20_556 3 115.29(3) ?
    Al1 Fe2 Al1 2 3 64.71(3) ?
    Al1 Fe2 Al1 19_556 3 115.29(3) ?
    Al1 Fe2 Al1 21_556 3 180.0 ?
    Al1 Fe2 Al1 20_556 . 115.29(3) ?
    Al1 Fe2 Al1 2 . 64.71(3) ?
    Al1 Fe2 Al1 19_556 . 180.0 ?
    Al1 Fe2 Al1 21_556 . 115.29(3) ?
    Al1 Fe2 Al1 3 . 64.71(3) ?
    Al1 Fe2 Al3 20_556 19_556 118.42(2) ?
    Al1 Fe2 Al3 2 19_556 61.58(2) ?
    Al1 Fe2 Al3 19_556 19_556 118.42(2) ?
    Al1 Fe2 Al3 21_556 19_556 64.67(3) ?
    Al1 Fe2 Al3 3 19_556 115.33(3) ?
    Al1 Fe2 Al3 . 19_556 61.58(2) ?
    Al1 Fe2 Al3 20_556 21_556 64.67(3) ?
    Al1 Fe2 Al3 2 21_556 115.33(3) ?
    Al1 Fe2 Al3 19_556 21_556 118.42(2) ?
    Al1 Fe2 Al3 21_556 21_556 118.42(2) ?
    Al1 Fe2 Al3 3 21_556 61.58(2) ?
    Al1 Fe2 Al3 . 21_556 61.58(2) ?
    Al3 Fe2 Al3 19_556 21_556 115.213(18) ?
    Al1 Fe2 Al3 20_556 3 115.33(3) ?
    Al1 Fe2 Al3 2 3 64.67(3) ?
    Al1 Fe2 Al3 19_556 3 61.58(2) ?
    Al1 Fe2 Al3 21_556 3 61.58(2) ?
    Al1 Fe2 Al3 3 3 118.42(2) ?
    Al1 Fe2 Al3 . 3 118.42(2) ?
    Al3 Fe2 Al3 19_556 3 64.787(18) ?
    Al3 Fe2 Al3 21_556 3 180.0 ?
    Al1 Fe2 Al3 20_556 2 61.58(2) ?
    Al1 Fe2 Al3 2 2 118.42(2) ?
    Al1 Fe2 Al3 19_556 2 115.33(3) ?
    Al1 Fe2 Al3 21_556 2 61.58(2) ?
    Al1 Fe2 Al3 3 2 118.42(2) ?
    Al1 Fe2 Al3 . 2 64.67(3) ?
    Al3 Fe2 Al3 19_556 2 64.787(18) ?
    Al3 Fe2 Al3 21_556 2 64.787(18) ?
    Al3 Fe2 Al3 3 2 115.213(18) ?
_shelx_space_group_comment     ?
_shelx_estimated_absorpt_T_min     ?
_shelx_estimated_absorpt_T_max     ?
_shelx_hkl_file
;
   1  -2   0  285.67   13.50
   1  -2   0  287.47   12.70
   1  -2   0  289.17   14.50
   1  -2   0  293.77   14.70
   1   1   0  286.27   14.20
   1   1   0  289.07   14.00
   1   1   0  248.58   14.90
   1   1   0  321.07   15.60
   1   1   0  264.87   14.30
   1  -2   0  278.27   13.70
  -2   1   0  273.07   13.80
  -2   1   0  273.87   16.70
  -1   2   0  276.77   14.70
   2  -1   0  288.07   13.60
   2  -1   0  286.67   12.10
   2  -1   0  282.27   13.40
  -1  -1   0  273.47   14.40
  -1   2   0  286.07   13.50
  -1  -1   0  287.57   14.30
  -1  -1   0  285.97   13.90
  -1   2   0  299.17   14.60
   2  -1   0  280.67   12.30
   2  -1   0  269.77   16.50
  -1  -1   0  272.57   15.20
   0  -3   0  167.58   12.10
   0  -3   0  151.08   11.40
   0  -3   0  113.99    9.70
   0  -3   0   84.99   21.60
   0  -3   0  150.38   10.90
   0  -3   0  132.29    9.70
   3   0   0  142.89    9.80
   3   0   0  141.69    9.20
   3   0   0  119.59   12.70
   3   0   0  132.19    8.80
  -3   3   0  156.38   12.80
  -3   3   0  141.29   15.10
   3   0   0  136.99   14.80
   3   0   0  122.79   20.50
   3  -3   0  114.09   14.70
   3  -3   0  141.19    8.40
   3  -3   0  131.29    9.70
   3  -3   0  141.09    7.40
   3  -3   0  136.89    7.30
  -3   0   0  131.29    9.70
   0   3   0  157.38   10.50
   0   3   0  160.98   12.60
   0   3   0  145.49   11.40
   0   3   0  140.09   10.20
   0   3   0  143.69   10.00
  -3   0   0  129.89    9.50
   0   3   0   91.39   21.70
  -3   0   0  132.09    8.40
  -4   2   0   38.60    9.30
  -4   2   0   31.10    3.10
  -4   2   0   33.80    3.70
   2   2   0   13.80    7.30
   2   2   0   29.60    7.30
  -4   2   0   38.30    6.30
   2  -4   0   34.10    7.40
   2  -4   0   24.10   13.80
   2  -4   0   31.00    5.20
   2   2   0   37.80    6.80
   2  -4   0   28.60    6.20
   2   2   0   18.10   16.30
   2   2   0   27.60    6.00
   2   2   0   31.50    5.90
   2  -4   0   33.60    5.30
   2  -4   0   36.30    4.30
  -2   4   0   31.00    4.20
  -2   4   0   38.60    7.40
  -2   4   0   27.30    6.30
  -2   4   0   26.90   13.30
  -2   4   0   35.10    5.60
  -2   4   0   26.20    5.00
  -2   4   0   34.70   10.20
  -2  -2   0   37.30    6.70
  -2  -2   0   23.70    6.00
  -2  -2   0   36.10    5.70
  -2  -2   0   48.40    9.70
   4  -2   0   36.90    5.60
   4  -2   0   30.80    2.90
   4  -2   0   32.40    3.30
   4  -2   0   32.10   11.00
   4  -2   0   26.20    4.30
  -2  -2   0   21.70   16.10
  -5   1   0   65.29    8.30
   4  -5   0   57.99    5.80
   4  -5   0   56.59    7.00
   1   4   0   70.79    9.80
   1   4   0   71.59   10.80
   1   4   0   57.39   10.00
   4  -5   0   50.89   15.60
  -5   1   0   63.49    7.70
   4  -5   0   54.39    6.50
  -5   1   0   58.89    6.80
   1   4   0   63.39    9.70
   4  -5   0   62.69   10.00
   4  -5   0   59.99   15.00
   1   4   0   55.79   25.60
   5  -1   0   56.09    6.90
   5  -1   0   64.39   12.90
  -1  -4   0   61.59    9.80
  -1  -4   0   72.29    9.70
  -4   5   0   60.49   16.30
  -4   5   0   58.19    6.70
  -1  -4   0   60.79   10.20
  -1  -4   0   55.89   11.20
   5  -1   0   41.40   15.70
  -1  -4   0   25.50   23.70
   5  -1   0   57.79   11.20
   5  -1   0   51.09    7.80
  -4   5   0   55.59    6.90
  -4   5   0   49.60   14.50
  -4   5   0   66.89    6.80
  -4   5   0   71.69   10.20
   5  -1   0   81.69   16.20
   5  -1   0   61.69    6.90
   4   1   0   53.69   23.40
   4   1   0   60.39    8.60
   4   1   0   53.29   15.20
   4   1   0   61.69   12.30
   1  -5   0   40.40   21.40
   1  -5   0   85.59   10.80
   1  -5   0   50.09    8.30
   1  -5   0   50.69    7.80
   1  -5   0   59.49   11.00
   4   1   0   60.49   11.40
   4   1   0   50.79    9.00
  -5   4   0   60.79    6.60
  -5   4   0   54.99    4.20
  -5   4   0   57.39    4.80
   1  -5   0   64.59   10.30
  -5   4   0   56.09   15.20
  -4  -1   0   50.79    8.30
   5  -4   0   33.60   12.60
  -1   5   0   76.19    9.70
  -1   5   0   76.19    9.30
  -1   5   0   65.39    8.30
  -1   5   0   59.79   11.50
  -1   5   0   55.09    9.70
  -4  -1   0   57.79    9.00
  -4  -1   0   59.79    7.70
   5  -4   0   63.29    8.80
  -1   5   0   23.70   22.40
   5  -4   0   70.69    3.70
   5  -4   0   48.90    8.50
  -4  -1   0   57.79   12.20
   5  -4   0   62.89    3.60
   3   3   0 7305.07  300.27
   3  -6   0 6903.21  296.27
   3  -6   0 7198.58  302.47
   3   3   0 7158.98  300.97
   3  -6   0 7053.39  301.47
   3  -6   0 6951.30  301.27
   3   3   0 7004.30  303.87
   3   3   0 7892.71  304.67
   3   3   0 7111.29  302.17
  -6   3   0 6859.11  294.37
  -3   6   0 7014.40  309.17
   6  -3   0 7653.23  298.27
   6  -3   0 6931.71  294.17
  -3   6   0 7099.79  296.47
  -3   6   0 7264.07  302.57
  -3   6   0 7166.18  298.47
  -3  -3   0 7324.17  300.27
   6  -3   0 7078.39  298.57
  -3  -3   0 7421.76  301.67
  -3  -3   0 7302.77  305.67
  -3  -3   0 7358.86  301.67
  -3   6   0 7117.39  298.87
   6  -3   0 7750.42  310.97
   0  -6   0  632.04   34.30
   0  -6   0  603.44   36.80
   6   0   0  602.04   34.00
  -6   6   0  634.44   28.70
  -6   6   0  617.34   44.10
   6   0   0  622.74   46.60
   0  -6   0  626.14   38.50
   6   0   0  597.94   45.50
  -6   6   0  564.04   33.90
   6   0   0  662.33   37.70
   6   0   0  640.54   32.80
   0  -6   0  645.24   36.30
  -6   6   0  649.74   36.60
  -6   6   0  610.54   28.30
   6  -6   0  624.54   28.40
   6  -6   0  633.54   28.40
   6  -6   0  658.83   47.00
  -6   0   0  641.54   31.60
   6  -6   0  642.74   34.30
  -6   0   0  646.54   33.90
   6  -6   0  590.84   30.00
   0   6   0  596.54   38.40
   0   6   0  508.85   66.89
   0   6   0  598.24   34.20
   0   6   0  666.43   34.90
   0   6   0  606.44   37.30
  -6   0   0  674.33   34.60
   5  -7   0   40.30    7.90
   2   5   0   32.30   10.20
   5  -7   0   43.50    8.20
  -7   2   0   31.70    6.30
   2   5   0   49.70   11.20
   2   5   0   74.19   14.50
   5  -7   0   38.20   10.90
   5  -7   0   36.80   12.50
   5  -7   0    9.40   20.00
   5  -7   0   39.00    5.30
  -7   2   0   47.60    8.10
   2   5   0   26.40   13.60
   2   5   0   53.49   36.80
   2   5   0   42.00   10.10
   7  -2   0   48.40    9.80
  -5   7   0   52.49    8.20
  -5   7   0   48.00    8.00
   7  -2   0   39.00   12.00
  -2  -5   0   32.90   12.10
  -5   7   0   40.50   16.60
  -5   7   0   49.80   13.10
   7  -2   0   47.00   12.40
   7  -2   0   25.40   17.80
   7  -2   0   49.80    6.50
   7  -2   0   44.30    7.20
   7  -2   0   45.80   23.20
  -5   7   0  107.29   26.00
  -2  -5   0   47.10    9.30
  -2  -5   0   51.19   12.10
  -2  -5   0   45.80   12.00
   5   2   0   58.09   10.80
   2  -7   0   32.50   12.50
  -7   5   0   48.70    4.30
  -7   5   0   44.40   15.10
   5   2   0   56.99   12.10
   5   2   0   25.70   16.10
   5   2   0   53.99   23.80
  -7   5   0   44.60    3.70
   2  -7   0   60.29   12.20
   2  -7   0   52.49   12.60
   5   2   0   57.29   14.70
   5   2   0   59.29   11.40
   2  -7   0   51.89   10.10
   2  -7   0   46.10    9.00
   5   2   0    6.80   36.00
   7  -5   0   42.30   19.20
  -2   7   0   41.60   11.90
  -2   7   0   75.09   12.10
  -2   7   0   52.79   30.90
  -2   7   0   43.20    9.80
  -5  -2   0   38.00   10.70
  -2   7   0   53.39   15.20
  -5  -2   0   41.00    9.00
  -2   7   0   45.20    8.90
  -5  -2   0   30.60   11.10
   7  -5   0   54.19    9.50
   1   7   0  193.48   20.30
   7  -8   0  159.78   22.80
   7  -8   0  175.88   13.60
   7  -8   0  162.88   13.60
   1   7   0  180.08   23.10
   7  -8   0  165.38   11.80
   1   7   0  111.79   55.29
  -8   1   0  136.39   16.80
  -8   1   0  140.49   14.70
   1   7   0  213.68   23.40
   7  -8   0  142.49   18.50
  -7   8   0  170.78   14.30
   8  -1   0  171.48   20.00
  -1  -7   0  168.58   21.60
  -7   8   0  191.78   26.80
  -1  -7   0  118.89   22.60
   8  -1   0  157.08   15.60
   8  -1   0  196.18   23.80
   8  -1   0  216.48   30.80
  -7   8   0  168.68   22.20
  -7   8   0  112.79   27.70
  -1  -7   0  170.58   18.40
   8  -1   0  145.89   15.50
   4  -8   0  148.89   19.50
   4   4   0   86.29   32.90
   4  -8   0  183.48   16.60
  -8   4   0  118.69   25.00
  -8   4   0  151.88   11.00
   4   4   0  157.78   17.60
   4  -8   0  139.99   15.70
   4  -8   0  157.28   12.80
   4   4   0  174.28   19.60
   4   4   0  184.38   24.20
   4  -8   0  147.59   18.90
   4   4   0  143.09   37.20
   4   4   0   82.29   39.20
  -8   4   0  153.38    9.80
  -4   8   0  144.89   17.00
  -4   8   0  197.08   30.50
   8  -4   0  143.89   19.40
  -4  -4   0  126.09   21.20
  -4  -4   0  164.18   17.00
   8  -4   0  133.29   14.90
  -4   8   0  167.28   37.60
  -4   8   0  135.29   20.90
   8  -4   0  164.78   14.40
   8  -4   0  178.58   35.10
  -4   8   0  155.48   13.40
  -4   8   0  160.08   16.10
   8  -4   0  161.88    7.50
   8  -4   0  151.48    7.60
  -8   7   0  182.08   10.30
   1  -8   0  196.38   24.40
   1  -8   0  188.48   22.60
  -8   7   0  173.28   29.60
   7   1   0  175.88   35.00
  -8   7   0  164.88    9.60
  -8   7   0  176.68   11.60
  -8   7   0  178.58   12.80
   7   1   0  152.88   18.10
   7   1   0  163.28   20.70
   7   1   0  183.48   24.30
   7   1   0  148.39   17.00
   1  -8   0  157.18   18.30
  -1   8   0  192.08   19.40
  -1   8   0  185.38   19.00
  -7  -1   0  159.38   17.30
  -1   8   0  128.29   19.90
   8  -7   0  168.68   15.50
  -1   8   0  171.48   57.39
  -7  -1   0  109.79   23.20
   8  -7   0  190.78   22.70
   6  -9   0    2.70    8.70
   6  -9   0   13.10   11.70
   3   6   0   26.00   14.30
   3   6   0   13.90   32.40
   3   6   0   70.39   53.79
   6  -9   0   31.70    9.70
   6  -9   0   28.10   16.30
   6  -9   0   15.90    5.40
  -9   3   0   10.80    8.80
   3   6   0    9.30   11.40
   9  -3   0  -15.10   20.90
  -3  -6   0   27.20   11.70
  -3  -6   0    3.00   17.40
   9  -3   0   -4.70   11.70
   9  -3   0   13.80    9.90
   9  -3   0   10.90    6.30
   9  -3   0   14.20    6.00
   9  -3   0   12.20   14.00
  -6   9   0    1.90   24.10
  -6   9   0   -1.10    7.80
  -6   9   0   22.10   22.50
  -6   9   0   -0.40    7.10
   3  -9   0    4.80   13.70
   6   3   0   33.80   13.60
   6   3   0   18.90   12.50
   6   3   0   23.00   18.20
   3  -9   0   19.30   10.90
   6   3   0    4.50   31.10
   3  -9   0    4.50   13.30
   6   3   0   39.30   43.00
   3  -9   0   16.10   10.20
   6   3   0   15.60   10.80
  -9   6   0   -9.70   19.80
  -3   9   0  -24.20   38.50
   9  -6   0   11.20   10.10
   9  -6   0   14.70    8.70
  -6  -3   0   -0.60    9.80
  -3   9   0   14.80    9.60
  -3   9   0   15.30   13.10
  -6  -3   0    6.00   18.90
  -9   9   0 1354.66   59.39
   9   0   0 1484.75   75.49
  -9   9   0 1303.47   59.59
  -9   9   0 1476.45   65.49
   9   0   0 1403.76   66.79
  -9   9   0 1378.26   66.19
   0  -9   0 1344.47   70.59
  -9   9   0 1310.87   88.19
   9   0   0 1294.37   70.99
   0  -9   0 1434.56   79.69
   9   0   0 1371.26   66.49
   9  -9   0 1333.87   61.69
   0   9   0 1398.06   71.69
   0   9   0 1213.38  104.99
   0   9   0 1354.86   76.79
   9  -9   0 1419.06   70.09
  -9   0   0 1362.76   65.79
 -10   2   0   36.50   10.10
   2   8   0   57.79   16.70
   2   8   0    1.90   63.39
   2   8   0   55.59   18.70
   8 -10   0   71.49   11.60
   8 -10   0   49.00   15.90
   8 -10   0   49.50   10.10
   2   8   0   95.89   45.60
   8 -10   0   29.60    6.40
  10  -2   0   44.40   10.70
  -2  -8   0   19.20   20.00
  -8  10   0   24.00   22.50
  10  -2   0   39.10   10.30
  10  -2   0   54.99   16.40
  -8  10   0   25.40   24.60
  -8  10   0   60.19    9.90
  -2  -8   0   45.90   14.90
  10  -2   0    1.10   20.20
  10  -2   0  -14.20   31.00
  -8  10   0   34.90   27.80
  10  -2   0   86.09   20.80
   5   5   0 2541.95  156.68
   5 -10   0 2869.61  129.89
 -10   5   0 2796.62  140.19
   5 -10   0 2872.31  124.09
   5 -10   0 2512.15  118.19
   5   5   0 2789.92  125.99
   5 -10   0 2823.72  123.09
   5   5   0 2797.02  128.99
 -10   5   0 2888.81  114.29
  -5  -5   0 2845.22  125.09
  -5  10   0 2347.17  157.58
  -5  -5   0 2358.76  132.49
  10  -5   0 2735.53  121.69
  10  -5   0 2754.22  122.49
  -5  10   0 2843.62  144.49
  -5  10   0 2834.22  122.59
  -5  10   0 2819.32  118.59
   8   2   0   74.29   53.09
   2 -10   0   45.30   16.20
   8   2   0   45.00   18.10
 -10   8   0   -8.40   27.60
   8   2   0   31.90   16.30
   2 -10   0   70.09   20.70
   8   2   0   59.29   16.10
   2 -10   0   26.90   19.20
   8   2   0   67.19   35.50
  -2  10   0  121.39   60.59
  -2  10   0   54.29   15.50
  -8  -2   0   53.69   13.40
  -2  10   0   70.99   19.90
  -8  -2   0    9.10   21.40
  10  -8   0   49.90   12.90
  10  -8   0   47.70   15.30
  -2  10   0   54.09   15.40
  10 -11   0   69.19    9.20
   1  10   0  201.38   95.09
  10 -11   0   73.89    9.20
 -11   1   0   76.59   15.80
   1  10   0   59.99   27.90
   1  10   0  159.38   60.09
  10 -11   0   63.59   20.10
  10 -11   0   85.39   10.70
   1  10   0   95.39   21.50
  -1 -10   0   44.90   18.40
  11  -1   0   85.19   49.90
 -10  11   0   93.39   20.80
 -10  11   0   70.29   10.80
  11  -1   0   94.49   33.50
  11  -1   0   71.09   22.90
 -10  11   0  114.59   21.70
  11  -1   0   97.99   17.10
  -1 -10   0   80.59   28.90
 -10  11   0  118.59   45.00
   4   7   0  106.49   24.00
   7 -11   0   99.59   11.40
   7 -11   0   84.59   26.30
   4   7   0   59.79   75.29
   7 -11   0  101.79   16.10
   4   7   0  148.69   55.19
   7 -11   0   90.99   20.40
 -11   4   0  104.89   12.30
   4   7   0   62.89   18.50
  11  -4   0   86.59    9.90
  -4  -7   0  122.89   20.40
  11  -4   0   94.59    9.80
  -7  11   0   75.99   42.80
  -7  11   0  111.69   36.20
  -4  -7   0   74.79   27.40
  -7  11   0  114.59   35.20
  11  -4   0  115.39   19.00
  11  -4   0   58.99   22.50
  -7  11   0   83.59   15.30
   7   4   0  112.49   23.80
   7   4   0  118.39   20.30
   4 -11   0  104.29   23.60
   7   4   0   55.79   57.49
   4 -11   0  134.99   25.60
   7   4   0  144.29   47.20
 -11   7   0  114.69   34.50
   7   4   0   92.69   22.60
   4 -11   0   81.09   18.20
  -4  11   0  111.59   17.80
  11  -7   0   82.19   15.90
  11  -7   0  118.09   19.00
  -4  11   0   78.49   22.90
  -4  11   0  157.78   58.29
  -4  11   0  126.79   37.90
  -7  -4   0  126.89   18.70
  -4  11   0  128.89   17.10
  -7  -4   0   86.39   28.50
  11  -7   0  118.29   18.40
  10   1   0   86.69   18.50
  10   1   0  109.09   23.10
   1 -11   0   65.79   19.80
  10   1   0   95.39   60.89
   1 -11   0  116.89   28.30
 -11  10   0  100.79   38.90
  -1  11   0   82.39   20.90
  11 -10   0   85.69   14.30
  -1  11   0  105.09   28.60
  -1  11   0  120.39   57.89
  11 -10   0   99.29   21.10
  -1  11   0  150.58   81.59
   3   9   0  392.66   44.60
   9 -12   0  398.76   30.20
   9 -12   0  401.16   28.90
   3   9   0  347.97  104.49
   3   9   0  433.66   84.29
   9 -12   0  453.65   41.50
   3   9   0  421.86   39.20
  12  -3   0  405.16   26.70
  -9  12   0  423.46   55.09
  -9  12   0  410.86   64.19
  -3  -9   0  447.46   51.59
  12  -3   0  422.76   49.00
  -9  12   0  380.46   55.69
  -3  -9   0  416.06   38.10
  12  -3   0  296.77   44.70
  12  -3   0  440.76   39.50
  -9  12   0  378.76   27.80
   6   6   0 1523.95   78.69
   6 -12   0 1525.55   84.19
   6 -12   0 1525.65   75.39
   6   6   0 1451.25  128.89
   6   6   0 1536.75   85.19
   6 -12   0 1317.07   82.29
  -6  12   0 1449.85   69.19
  12  -6   0 1461.55   74.29
  -6  12   0 1514.65  104.79
  -6  12   0 1502.45  124.59
  -6  -6   0 1463.15   76.79
  -6  12   0 1460.15  109.49
   9   3   0  437.96   53.89
   9   3   0  407.66   40.90
   3 -12   0  414.86   45.90
 -12   9   0  359.06   55.29
   9   3   0  291.37   88.39
   9   3   0  454.45   37.40
   3 -12   0  413.76   39.30
  -3  12   0  427.66   50.39
  12  -9   0  421.86   36.10
  -3  12   0  440.86   39.50
  -3  12   0  350.96   62.59
  12  -9   0  388.56   33.70
  -3  12   0  363.76   68.99
  -9  -3   0  436.86   35.70
  12  -9   0  409.96   31.40
  -3  12   0  241.08   88.39
 -12  12   0  -31.40   47.50
   0 -12   0  108.59   24.90
  12   0   0   49.90   19.00
   0 -12   0    9.90   34.20
  12   0   0  -17.70   45.30
   0  12   0    2.00   23.70
 -12   0   0   53.09   21.60
   0  12   0   79.99   52.29
   0  12   0   11.40  102.99
   0  12   0  286.07  112.89
  12 -12   0   46.80   24.60
  11 -13   0  697.53   53.89
   2  11   0  639.14   64.79
   2  11   0  586.44  108.89
  11 -13   0  603.84   31.90
   2  11   0  476.85  130.19
   2  11   0  602.74   51.99
  13  -2   0  603.74   78.49
  -2 -11   0  667.83   50.89
 -11  13   0  783.82   88.69
  -2 -11   0  542.05   67.49
  13  -2   0  580.34   39.30
 -11  13   0  733.23   55.59
   5   8   0   -3.00   63.59
   5   8   0   -9.70   24.60
   8 -13   0   27.70   24.30
   8 -13   0    5.70   17.10
   5   8   0   43.30   19.60
  13  -5   0    6.30   15.80
  13  -5   0   24.40   21.50
  13  -5   0  -22.80   17.00
  -8  13   0   12.50   17.20
  13  -5   0    1.40   17.20
  -8  13   0  -15.10   48.40
  -8  13   0  -24.40   44.20
  -5  -8   0   17.60   30.40
  -5  -8   0   -1.40   19.30
  -8  13   0  -24.80   41.50
   5 -13   0   -3.20   17.30
   5 -13   0  -13.40   22.10
   8   5   0   19.00   18.50
   8   5   0   50.99  132.69
   8   5   0   24.60   24.10
 -13   8   0   34.20   41.90
  -8  -5   0  -19.40   31.10
  -5  13   0   33.90   57.09
  13  -8   0    8.10   18.90
  -8  -5   0   38.80   19.20
  13  -8   0    5.70   16.70
  -5  13   0   -6.80   47.40
  -5  13   0   91.59   71.29
  13  -8   0   -2.40   16.60
  -5  13   0    2.90   20.00
  11   2   0  620.44   53.59
   2 -13   0  611.64   49.90
   2 -13   0  521.85   65.89
  -2  13   0  625.54   53.79
 -11  -2   0  582.34   47.10
  13 -11   0  667.43   46.60
  -2  13   0  636.44   67.59
  13 -11   0  604.04   49.40
  -2  13   0  489.35  128.99
   1  13   0  219.08   38.50
  13 -14   0  225.28   39.50
   1  13   0  134.69   45.70
   1  13   0   30.70  162.68
  14  -1   0  130.69   39.30
  -1 -13   0   99.19   50.89
  -1 -13   0  125.19   34.10
 -13  14   0  230.08   74.69
  10 -14   0  -15.10   16.30
   4  10   0   80.59   27.60
   4  10   0  -11.10   80.69
  10 -14   0   -7.60   27.80
   4  10   0   38.00   33.50
  14  -4   0    7.40   43.10
  -4 -10   0   20.80   23.60
  14  -4   0   17.90    9.90
  14  -4   0   23.20   48.40
 -10  14   0   46.80   66.29
   7   7   0  151.98   29.00
   7   7   0  174.38   35.40
   7 -14   0  162.38   28.20
   7 -14   0  182.78   37.40
  -7  -7   0  201.98   30.10
  14  -7   0  168.98   25.70
  -7  -7   0  191.08   47.90
  14  -7   0  196.18   27.90
  -7  14   0  211.08   60.39
  -7  14   0  191.28   27.10
   4 -14   0   41.20   23.00
   4 -14   0   34.50   35.60
 -14  10   0   54.79   45.20
  10   4   0   43.40   28.70
  10   4   0  -14.40   24.00
 -10  -4   0  -31.80   41.40
 -10  -4   0   69.19   26.20
  -4  14   0   14.90   59.89
  14 -10   0   14.70   21.60
  14 -10   0   28.30   20.60
  14 -10   0    9.70   20.40
  -4  14   0  -10.20   25.80
   1 -14   0  166.38   36.40
  13   1   0  171.38   43.90
  13   1   0  215.68   30.60
   1 -14   0  149.19   51.99
 -14  13   0  170.18   69.29
  -1  14   0  189.58   39.00
  14 -13   0  147.89   30.10
  -1  14   0  294.67   51.59
   3  12   0  613.24   78.79
   3  12   0  753.12   67.19
  12 -15   0  625.54   71.19
 -12  15   0  635.94   98.39
  -3 -12   0  696.33   60.59
  -3 -12   0  635.54   78.49
  15  -3   0  742.33   70.39
  15  -3   0  650.13   40.30
   9 -15   0  303.27   45.50
   6   9   0  178.18   36.00
   6   9   0  206.88   45.90
   6   9   0  235.98  101.09
  -6  -9   0  298.37   38.40
  -9  15   0  277.47   68.89
  15  -6   0  285.97   38.30
  -6  -9   0  160.98   53.09
   9   6   0  276.47   36.40
   6 -15   0  217.98   45.00
   6 -15   0  290.77   37.80
   9   6   0  284.67   44.10
  15  -9   0  234.88   35.60
  15  -9   0  248.48   35.20
  -6  15   0  111.89   72.89
  -6  15   0  197.38   35.40
  -9  -6   0  254.47   34.80
   3 -15   0  530.25   54.49
  12   3   0  618.44   71.79
   3 -15   0  600.84   82.59
 -15  12   0  778.32   98.49
  12   3   0  637.24   54.59
  15 -12   0  587.54   53.89
  -3  15   0  760.62   85.69
  -3  15   0  691.93  103.59
  -3  15   0  612.64   59.09
  15   0   0  -17.50   27.80
 -15  15   0   -5.00   88.09
   0 -15   0    1.70   37.20
   0 -15   0   29.40   65.09
  15   0   0  -40.00   40.60
  15 -15   0   24.00   32.10
   0  15   0  159.88   57.59
   0  15   0    3.10   42.40
   2  14   0   92.49   57.59
   2  14   0  -10.30   37.50
 -14  16   0   95.49   86.39
  16  -2   0  -29.50   44.10
  -2 -14   0  -15.00   65.99
  -2 -14   0    6.00   38.90
  11 -16   0   49.00   38.10
   5  11   0  157.28   50.29
   5  11   0   -9.20   32.00
 -11  16   0   32.70   77.29
  16  -5   0   68.99   34.50
  -5 -11   0   -9.00   32.70
  -5 -11   0  -21.80   53.19
   8 -16   0 1047.80   66.49
   8   8   0  908.61   72.09
   8   8   0  936.21   85.79
   8 -16   0  860.31   83.19
  -8  -8   0  975.20   74.19
  -8  16   0 1049.49  119.89
  -8  -8   0  744.23  100.29
  16  -8   0  936.21   69.59
  16  -8   0  975.50   73.29
   5 -16   0  -27.00   43.90
   5 -16   0  -31.10   27.90
  11   5   0   -1.90   40.90
 -16  11   0  -13.00   66.09
  11   5   0  -30.70   30.10
  -5  16   0   32.10   77.09
  16 -11   0   -1.20   26.00
   2 -16   0   34.40   38.10
  14   2   0  -35.20   44.90
   2 -16   0    5.10   63.49
  14   2   0   88.29   31.40
 -16  14   0  -36.90   82.19
  -2  16   0  -99.49   55.09
  16 -14   0   30.80   32.30
  -2  16   0   28.60   39.10
  -2  16   0  242.98   98.29
   4  13   0   86.19   42.60
   4  13   0  111.19   62.39
 -13  17   0  163.68   95.29
  17  -4   0   82.59   47.30
  -4 -13   0   -3.70   41.00
  -4 -13   0   56.29   71.89
  10 -17   0  112.49   30.90
   7  10   0  106.99   52.09
  10 -17   0   -1.70   44.70
   7  10   0   81.49   39.10
  17  -7   0   49.99   37.90
  -7 -10   0   26.30   57.89
  -7 -10   0   57.09   38.40
 -10  17   0   57.79   97.19
   7 -17   0   -3.80   49.10
   7 -17   0   58.69   34.30
  10   7   0  137.59   35.20
  10   7   0  172.18   48.50
 -10  -7   0  -12.20   60.89
 -10  -7   0   28.90   36.70
  -7  17   0  -63.39   94.99
  17 -10   0  102.79   36.50
   4 -17   0  160.18   67.29
   4 -17   0  107.59   40.70
  13   4   0   82.59   37.40
 -17  13   0  151.58   90.39
  13   4   0  -28.10   52.29
  17 -13   0   91.59   36.10
  -4  17   0  -80.09  108.09
   1  -1  -1  154.68   12.70
   1  -1  -1  144.39    7.80
   1  -1  -1  151.38    8.30
   0   1  -1  159.08    8.40
   0   1  -1  149.19    8.80
   0   1  -1  142.19    9.20
   0   1  -1  163.08    9.20
   1  -1  -1  143.69   10.90
   1  -1  -1  150.88    8.80
  -1   0  -1  151.58    8.10
  -1   1   1  160.68   12.50
   1   0   1  154.58   13.00
  -1   1   1  152.58   11.10
   0  -1   1  149.19    9.10
   0  -1   1  177.08    8.50
  -1   1   1  140.89    7.70
   1   0   1  166.28    9.70
   0  -1   1  151.48    8.90
   1   0   1  144.19    8.00
  -1   1   1  156.58    8.80
   1   0   1  159.78    8.40
  -1   1   1  151.78    8.30
   0  -1   1  157.48    8.80
   0  -1   1  171.08    7.60
   1   0   1  148.39    8.30
   0  -1   1  148.09   12.10
   3  -2  -1  525.95   24.20
  -1   3  -1  557.74   26.30
   3  -2  -1  526.15   24.50
   3  -2  -1  541.65   32.00
   3  -2  -1  583.44   23.20
   3  -2  -1  539.45   29.80
   3  -2  -1  511.65   24.90
  -1   3  -1  534.85   27.80
  -1   3  -1  530.45   25.70
  -2  -1  -1  537.65   25.90
  -2  -1  -1  535.45   26.00
  -1   3  -1  558.94   25.70
  -2  -1  -1  522.55   26.40
  -1   3  -1  540.45   25.40
  -3   2   1  544.85   23.00
   1  -3   1  480.55   32.60
  -3   2   1  571.14   29.60
   1  -3   1  546.95   25.40
  -3   2   1  538.75   25.00
   1  -3   1  576.64   27.70
   1  -3   1  572.34   25.80
   2   1   1  544.45   26.80
   2   1   1  481.95   29.80
  -3   2   1  528.35   24.30
   2   1   1  512.75   25.60
   2   1   1  473.05   39.30
   2   1   1  528.85   25.60
   1  -3   1  587.84   26.50
   1  -3   1  504.15   25.10
  -3   2   1  537.35   31.70
   0  -2  -1   49.80   14.00
   0  -2  -1   39.70    5.90
  -2   2  -1   47.70    6.80
   0  -2  -1   39.30    5.90
   2   0  -1   52.39    9.40
   0  -2  -1   39.20    7.10
   2   0  -1   47.20    4.20
   2   0  -1   38.60    4.90
   2   0  -1   51.99    4.90
   2   0  -1   40.10    4.70
   0  -2  -1   43.20    5.40
   2   0  -1   49.99    6.60
   2   0  -1   46.50    9.50
  -2   2  -1   46.30    3.60
  -2   2  -1   44.30    5.90
  -2   0   1   58.49    8.40
  -2   0   1   45.80    8.60
   2  -2   1   54.19    7.10
   2  -2   1   48.60    6.10
   0   2   1   43.50    5.20
  -2   0   1   50.89    4.40
   2  -2   1   41.00    3.40
  -2   0   1   57.79    5.50
   2  -2   1   47.50    6.30
   0   2   1   58.59    8.80
   0   2   1   47.20    5.60
  -2   0   1   46.10    5.00
  -2   0   1   53.59    4.30
   2  -2   1   36.10    5.30
  -2   0   1   53.39    6.40
   0   2   1   58.29   14.30
   0   2   1   38.30    6.10
   2  -2   1   41.70    4.10
   5  -3  -1   20.20    8.30
   5  -3  -1   35.10    7.20
  -3  -2  -1   30.80   12.70
   5  -3  -1   30.50    4.20
  -2   5  -1   36.70   21.50
   5  -3  -1   39.50   13.70
   5  -3  -1   33.30    4.50
  -2   5  -1   31.60    6.70
  -2   5  -1   28.10    6.00
  -2   5  -1   36.50    9.50
  -3  -2  -1   28.40    8.20
  -2   5  -1   41.10    7.60
  -3  -2  -1   12.10   20.20
  -3  -2  -1   37.10    7.40
  -3  -2  -1   27.40    6.50
   5  -3  -1   36.10    5.20
  -2   5  -1   21.90    6.80
  -5   3   1   38.30    5.80
  -5   3   1   40.20    9.10
   3   2   1   27.30    6.80
   3   2   1   21.30    6.70
   3   2   1   30.60   10.90
   2  -5   1   30.70    6.20
   3   2   1   25.60    8.00
  -5   3   1   27.20   12.10
   2  -5   1   42.40    7.40
   3   2   1   22.90   22.90
   2  -5   1   28.00    9.00
   2  -5   1   37.40    8.00
   2  -5   1   31.00    5.50
  -5   3   1   26.50    4.20
   1   2  -1  539.95   26.80
   1   2  -1  505.55   33.80
   1   2  -1  538.75   25.90
   2  -3  -1  566.04   26.60
  -3   1  -1  513.65   23.50
   1   2  -1  549.95   26.40
  -3   1  -1  477.35   30.60
   2  -3  -1  495.85   30.30
   1   2  -1  509.85   25.60
   1   2  -1  557.54   26.70
  -3   1  -1  511.05   24.10
   2  -3  -1  530.15   24.80
   2  -3  -1  516.65   25.20
   2  -3  -1  486.35   35.50
  -1  -2   1  525.55   25.40
  -1  -2   1  534.45   26.40
  -2   3   1  549.35   31.20
   3  -1   1  528.25   24.50
  -2   3   1  511.45   24.70
  -1  -2   1  522.45   26.30
   3  -1   1  524.65   29.80
  -2   3   1  544.05   34.80
  -1  -2   1  535.45   25.60
  -2   3   1  544.65   25.30
   3  -1   1  523.75   29.00
   3  -1   1  551.24   23.60
  -1  -2   1  496.85   33.70
   3  -1   1  521.85   23.30
  -1  -2   1  541.85   26.80
  -3   4  -1    4.20    3.00
   4  -1  -1    9.50    3.60
  -1  -3  -1    6.50    5.90
  -3   4  -1   10.90    6.60
  -1  -3  -1   -1.20    4.10
   4  -1  -1    1.70    3.70
   4  -1  -1   -0.90    6.50
  -1  -3  -1    7.80    8.00
   4  -1  -1    7.90    4.00
   4  -1  -1    4.20    3.00
  -1  -3  -1   -1.30    4.70
  -1  -3  -1   -2.60   16.00
  -3   4  -1    1.90    5.70
  -3   4  -1   13.90    6.80
   4  -1  -1   -4.20    5.20
   4  -1  -1    7.50   10.30
  -3   4  -1    3.90    3.30
  -3   4  -1    0.30    4.00
  -3   4  -1   15.50   10.90
   1   3   1    7.40    4.90
   1   3   1   19.30    8.00
  -4   1   1    7.20    7.40
  -4   1   1    5.20    2.90
   3  -4   1   -4.70    5.10
  -4   1   1    2.60    4.00
  -4   1   1   11.00    8.40
   3  -4   1    8.00    3.90
   1   3   1   17.80   18.50
   1   3   1    7.90    4.90
   3  -4   1    1.20    7.20
   1   3   1    7.70    5.90
   3  -4   1    5.70    3.40
   3  -4   1    2.80    2.60
  -4  -3  -1  134.19   16.70
   7  -4  -1  108.39   24.90
  -3   7  -1  111.19   12.80
  -4  -3  -1   72.49   34.80
   7  -4  -1  111.89   14.80
   7  -4  -1  106.99    9.90
  -4  -3  -1  108.39   13.80
   7  -4  -1  121.09    9.90
   7  -4  -1  119.39    8.70
  -4  -3  -1  136.39   16.70
   7  -4  -1  106.39   12.90
  -3   7  -1   71.59   31.00
   7  -4  -1  144.19   17.80
  -4  -3  -1   77.69   17.20
  -3   7  -1  117.19   19.50
  -3   7  -1  106.49   15.00
  -3   7  -1  121.49   23.90
  -3   7  -1  106.69   12.60
   4   3   1  127.29   15.80
   4   3   1   99.29   34.00
   3  -7   1  137.99   14.20
   3  -7   1  123.49   15.40
   3  -7   1  118.19   17.00
   3  -7   1  102.89   12.20
   4   3   1  119.09   14.10
   3  -7   1   98.09   11.20
   4   3   1  140.49   16.50
  -7   4   1  109.49   10.80
  -7   4   1  110.39   15.90
  -7   4   1  114.89   22.60
   4   3   1  123.59   20.50
   0   4  -1  167.88   15.00
   4  -4  -1  163.48   11.70
   4  -4  -1  165.38   20.90
   4  -4  -1  151.88   10.30
   0   4  -1  189.48   13.20
   0   4  -1  178.88   13.30
   4  -4  -1  166.08   11.10
   4  -4  -1  173.08    8.60
  -4   0  -1  178.68   11.60
  -4   0  -1  155.18   11.40
  -4   0  -1  168.38   12.60
   4  -4  -1  172.78   20.70
   0   4  -1  185.08   13.60
   0   4  -1  188.18   26.90
   0   4  -1  136.49   13.00
   4   0   1  153.88   18.10
   4   0   1  171.08   11.50
  -4   4   1  184.68   11.10
  -4   4   1  167.98   14.40
   4   0   1  171.28   11.40
  -4   4   1  153.48   17.70
  -4   4   1  149.29   10.10
   0  -4   1  163.88   12.50
   4   0   1  147.79   24.00
   0  -4   1  195.18   15.10
   0  -4   1  154.98   13.20
   4   0   1  165.28   12.60
   0  -4   1  174.48   12.90
   0  -4   1  189.88   14.70
  -4   4   1  201.48   22.60
   3   1  -1   -9.90    8.60
   3   1  -1    6.30    5.80
   1  -4  -1   10.80    7.30
   1  -4  -1    4.20   16.10
   3   1  -1    2.10    4.30
   1  -4  -1    6.40    5.00
   3   1  -1    3.10    4.10
  -4   3  -1    9.70    3.90
   1  -4  -1    9.50    5.80
  -4   3  -1    2.20    7.30
   3   1  -1    1.10    4.10
  -4   3  -1    5.60    1.90
   1  -4  -1    5.50    4.40
   3   1  -1   14.60    5.20
  -1   4   1    2.60    4.40
  -3  -1   1   -3.80    5.50
  -3  -1   1   -2.50   10.30
   4  -3   1   -1.60    8.20
   4  -3   1    5.90    3.30
  -1   4   1    8.10    6.20
  -1   4   1   20.30   16.80
  -3  -1   1    4.30    3.80
   4  -3   1    3.10    2.40
  -1   4   1    2.30    4.30
  -3  -1   1    6.80    5.10
  -1   4   1    3.10    4.70
  -3  -1   1   12.00    5.30
  -3  -1   1    8.10    4.30
  -1   4   1   12.90    6.70
   4  -3   1    7.70    5.00
  -4   6  -1   -2.90   18.10
  -2  -4  -1   10.80    8.70
  -4   6  -1    0.20    4.80
  -2  -4  -1   -8.40    7.80
  -4   6  -1    6.70    6.00
   6  -2  -1   12.70    5.70
   6  -2  -1    1.30    4.70
  -4   6  -1   -0.50    4.90
   6  -2  -1   -5.00    5.80
   6  -2  -1   14.90   15.60
  -4   6  -1   -1.40    9.80
  -2  -4  -1   -1.90   10.60
  -2  -4  -1    6.80    6.30
  -4   6  -1   19.00    9.80
  -4   6  -1   21.80   12.70
   6  -2  -1   -5.20    4.10
   6  -2  -1   20.80   10.40
   6  -2  -1   -7.10    8.60
  -2  -4  -1   -5.50   26.40
   2   4   1   11.30   25.30
  -6   2   1   -5.20   12.00
   4  -6   1    1.00    4.40
   4  -6   1   -5.50    6.90
   2   4   1    3.20    8.80
   2   4   1   -8.50    6.70
   2   4   1   -3.90   11.10
   2   4   1   -4.60   10.20
   2   4   1   -7.40    7.10
   4  -6   1   -4.20    8.20
  -6   2   1   -1.70    8.80
   4  -6   1    4.80    4.30
  -6   2   1   -2.00    3.40
  -6   2   1   -6.40    5.30
   4  -6   1   -1.60    5.20
   9  -5  -1  137.09   20.00
  -4   9  -1   86.49   27.70
   9  -5  -1  128.79    9.60
  -5  -4  -1   95.19   46.80
  -5  -4  -1   86.59   24.80
  -4   9  -1  139.49   17.00
  -4   9  -1  121.99   19.40
   9  -5  -1  148.09   13.80
  -5  -4  -1  146.39   17.30
   9  -5  -1  137.09   16.80
  -4   9  -1  146.59   28.80
  -4   9  -1  137.99   17.50
   9  -5  -1  172.38   23.20
  -4   9  -1  111.59   44.20
   4  -9   1  181.58   21.30
  -9   5   1  129.09   10.60
   5   4   1  156.98   19.60
   5   4   1  120.59   19.70
   5   4   1  117.49   50.09
   4  -9   1  147.19   15.70
   5   4   1  120.49   18.30
  -9   5   1  153.88   20.50
   4  -9   1  138.79   21.20
  -9   5   1  131.09   13.80
  -9   5   1  148.49   29.30
   4  -9   1  125.89   19.10
   4  -9   1  139.99   17.10
  -5  -1  -1  654.93   35.90
   6  -5  -1  645.34   46.60
  -1   6  -1  735.03   54.39
  -1   6  -1  671.43   40.00
  -5  -1  -1  655.83   35.20
  -1   6  -1  689.93   36.80
  -1   6  -1  683.03   38.10
  -1   6  -1  724.43   36.00
   6  -5  -1  698.93   31.30
   6  -5  -1  699.93   32.00
   6  -5  -1  719.43   33.50
   6  -5  -1  637.14   42.90
  -5  -1  -1  701.43   34.50
   5   1   1  567.64   57.49
   5   1   1  655.73   37.00
  -6   5   1  700.43   46.90
   5   1   1  659.83   34.70
  -6   5   1  701.63   38.30
   1  -6   1  645.94   35.10
   1  -6   1  650.73   36.90
   1  -6   1  719.03   39.60
   5   1   1  642.04   42.50
  -6   5   1  709.13   32.10
   1  -6   1  683.13   36.80
   1  -6   1  681.73   35.60
   5   1   1  692.33   34.50
   2   3  -1   34.20    7.60
  -5   2  -1   28.70    5.40
   2   3  -1   31.50    7.40
   2   3  -1   27.90    8.70
   2   3  -1   24.50   15.60
   3  -5  -1   23.50    5.70
   2   3  -1   31.30    7.60
   3  -5  -1   24.00    7.30
   2   3  -1   36.10    9.30
   2   3  -1   44.80   24.90
   3  -5  -1   23.60    7.30
  -5   2  -1   33.70    4.70
   3  -5  -1   37.30   17.90
  -5   2  -1   25.70   11.10
   3  -5  -1   34.80    8.90
  -3   5   1   26.00    6.50
  -3   5   1   44.60   17.40
  -2  -3   1   35.70    8.20
  -3   5   1   48.80   14.40
  -2  -3   1   41.40    9.20
  -2  -3   1   26.70    6.80
   5  -2   1   31.20    5.60
   5  -2   1   30.30    3.90
   5  -2   1   35.00   10.00
   5  -2   1   14.00   11.80
  -3   5   1   28.30    5.60
   5  -2   1   29.70    3.90
  -3   5   1   34.70    2.80
  -2  -3   1   32.70    6.40
  -3   5   1   33.20    7.90
   0  -5  -1 5482.85  239.38
   0  -5  -1 5821.52  242.58
   5   0  -1 5986.80  235.98
  -5   5  -1 5748.02  232.28
   5   0  -1 5880.11  247.58
  -5   5  -1 5294.07  243.38
  -5   5  -1 5580.44  231.68
   0  -5  -1 5835.52  238.58
   5   0  -1 5766.72  249.38
   5   0  -1 5753.42  235.58
   5   0  -1 5809.22  237.78
   5   0  -1 5629.54  240.18
   0  -5  -1 5756.02  243.98
  -5   5  -1 5788.02  235.38
   0   5   1 6065.79  238.78
  -5   0   1 5763.82  236.88
   0   5   1 5113.39  265.97
  -5   0   1 5648.94  236.78
   5  -5   1 5450.75  235.88
   0   5   1 5642.84  240.98
   0   5   1 5585.94  237.58
   5  -5   1 5666.73  231.58
  -5   0   1 5222.08  247.38
   5  -5   1 5521.25  238.48
   5  -5   1 5543.35  231.58
   0   5   1 5732.23  238.28
   5  -5   1 5717.63  244.38
  -3  -5  -1   69.69   12.60
  -3  -5  -1   30.90   19.50
  -3  -5  -1   74.89   43.70
   8  -3  -1   71.79   12.20
  -5   8  -1   56.09   31.60
  -5   8  -1   73.89   10.90
   8  -3  -1   72.49   17.30
  -5   8  -1   82.79   19.20
   8  -3  -1   66.29   11.50
  -5   8  -1   65.89   17.80
   8  -3  -1   81.79    8.90
  -5   8  -1   64.49   10.70
  -5   8  -1   56.79   10.90
   8  -3  -1   89.69   16.90
   8  -3  -1   67.79    9.30
  -5   8  -1   89.49   22.50
   3   5   1   56.59   15.50
   5  -8   1   64.09   13.50
   5  -8   1   70.29   11.30
   5  -8   1   65.69   10.20
   3   5   1   73.19   46.50
   5  -8   1   77.09    9.90
   3   5   1   83.69   14.20
  -8   3   1   80.69   11.60
   5  -8   1   82.59   15.30
   3   5   1   79.09   14.80
  -8   3   1   81.59   16.40
  -8   3   1  106.39   24.30
   3   5   1   45.70   17.60
  -8   3   1   71.19    8.80
  -5  11  -1   25.40   14.40
  11  -6  -1   -1.00   16.30
  11  -6  -1    5.70   13.20
  -6  -5  -1   17.80   27.50
  11  -6  -1   24.40   20.80
  11  -6  -1   11.30    9.30
  11  -6  -1    8.50   14.90
  -5  11  -1   15.70   30.00
  -6  -5  -1   -1.40   13.30
  -5  11  -1    8.00   30.50
  11  -6  -1   -2.50   21.40
  -5  11  -1   16.20   14.50
  -5  11  -1    8.70   48.80
   6   5   1   31.10   47.20
   5 -11   1  -15.80   10.40
   6   5   1   12.60   13.80
   6   5   1  -19.70   15.60
   5 -11   1  -22.20   16.90
   5 -11   1   -6.20   17.50
   5 -11   1    8.80   12.50
 -11   6   1    4.00   10.40
   6   5   1  -32.00   58.79
 -11   6   1   -0.70   28.30
   8  -6  -1  940.41   41.90
   8  -6  -1  926.11   44.90
   8  -6  -1  976.40   41.50
  -2   8  -1  923.01   47.80
  -2   8  -1  941.61   52.39
   8  -6  -1  875.71   46.00
  -2   8  -1  886.11   71.79
  -6  -2  -1  972.40   48.10
   8  -6  -1  834.42   53.89
   6   2   1  799.42   82.09
   6   2   1  925.71   48.00
  -8   6   1  996.70   64.99
  -8   6   1  928.21   41.70
   2  -8   1 1004.70   52.09
   2  -8   1  973.50   53.79
  -8   6   1  998.60   48.40
   2  -8   1  923.11   48.30
   2  -8   1  929.31   50.99
   6   2   1  948.71   58.49
   6   2   1  927.81   50.89
  -8   6   1  970.00   43.00
   6   2   1  949.31   47.70
   2  -8   1  948.71   48.40
   5  -6  -1  659.73   35.30
   5  -6  -1  657.53   33.30
   1   5  -1  655.13   36.00
   1   5  -1  645.34   36.90
   5  -6  -1  635.24   46.50
  -6   1  -1  678.73   34.10
   5  -6  -1  558.44   49.20
   1   5  -1  582.24   52.99
   1   5  -1  678.03   37.70
  -6   1  -1  675.93   33.10
  -6   1  -1  682.23   32.30
   1   5  -1  715.03   36.90
   5  -6  -1  670.93   32.70
   1   5  -1  695.23   40.60
  -1  -5   1  712.73   36.10
  -1  -5   1  683.73   38.50
  -5   6   1  689.43   48.10
  -1  -5   1  706.63   38.40
  -5   6   1  691.03   46.70
   6  -1   1  660.53   38.20
   6  -1   1  693.13   32.10
  -5   6   1  686.53   32.40
   6  -1   1  635.64   45.40
  -1  -5   1  625.94   37.20
   6  -1   1  580.74   48.40
  -5   6   1  669.23   33.20
   6  -1   1  710.93   32.40
  -5   6   1  663.93   35.20
  -1  -5   1  735.43   37.20
   4   2  -1    4.80    7.20
   4   2  -1   -7.30    7.60
   2  -6  -1    4.70    6.90
   4   2  -1   -0.10    7.00
   2  -6  -1   -1.50    7.00
   2  -6  -1   -9.90    9.30
   4   2  -1    5.90    6.70
   4   2  -1   29.40   17.00
  -6   4  -1    9.90   11.50
   4   2  -1   13.30   10.10
   2  -6  -1   12.30   10.20
   2  -6  -1   -8.60   25.10
   4   2  -1   12.50   23.60
  -4  -2   1    3.00    5.50
  -4  -2   1    1.10    7.90
  -2   6   1    2.50    4.50
  -2   6   1   -7.70    5.60
  -2   6   1   -1.20    8.10
   6  -4   1    7.10    6.80
  -2   6   1  -27.90   23.10
   6  -4   1    0.10    4.00
  -4  -2   1    6.30    6.90
  -2   6   1   -3.70    6.50
   6  -4   1   -5.80   13.40
  -4  -2   1    3.00    8.30
  -2   6   1    5.90    9.20
  -6   7  -1  162.78   26.10
  -6   7  -1  177.18   16.20
   7  -1  -1  131.79   30.70
  -6   7  -1  183.68   12.10
   7  -1  -1  178.48   15.00
  -6   7  -1  162.08   20.00
  -6   7  -1  159.98   22.00
   7  -1  -1  168.38   16.90
  -1  -6  -1  191.58   18.40
  -6   7  -1  141.59   27.40
  -1  -6  -1  193.78   20.80
   7  -1  -1  206.58   17.30
  -1  -6  -1  163.48   23.40
   7  -1  -1  142.09   15.00
  -1  -6  -1  129.09   46.10
   7  -1  -1  199.98   24.10
  -1  -6  -1  178.58   21.50
   1   6   1  137.99   48.80
   6  -7   1  172.98   14.40
   1   6   1  168.48   17.50
   6  -7   1  174.98   11.80
   1   6   1  180.78   28.00
   1   6   1  163.38   17.50
   6  -7   1  146.99   19.20
  -7   1   1  162.98   13.30
   1   6   1  167.08   22.10
  -7   1   1  164.28   17.30
   6  -7   1  174.18   12.20
   1   6   1  200.38   22.80
   6  -7   1  132.29   25.90
  -7   1   1  157.58   18.20
   6  -7   1  181.68   19.60
  -4  -6  -1   58.79   26.40
  10  -4  -1   10.00   27.00
  -6  10  -1   59.19   12.70
  -4  -6  -1   48.10   14.80
  10  -4  -1   68.59   18.60
  -6  10  -1   34.40   12.90
  -6  10  -1   88.99   28.90
  -6  10  -1   43.80   25.80
  -6  10  -1   70.29   38.00
  -4  -6  -1   54.29   60.89
   6 -10   1   25.40   15.20
   4   6   1   52.39   17.80
   4   6   1   87.69   60.39
   6 -10   1   52.29   17.80
   6 -10   1   46.30   12.60
   4   6   1   66.89   16.60
   6 -10   1   57.29   10.10
   6 -10   1   82.89   19.50
  -6  13  -1   13.90   19.30
  -7  -6  -1   -5.50   33.60
  -6  13  -1    8.40   64.39
  13  -7  -1   21.60   18.70
  -6  13  -1   90.19   46.00
  -7  -6  -1    4.10   19.20
  -6  13  -1   28.60   43.30
   7   6   1   34.00   24.20
 -13   7   1   67.49   41.40
   6 -13   1    5.90   15.90
   7   6   1  -71.69   69.69
   7   6   1   -3.50   86.29
   6 -13   1   13.40   21.40
   6 -13   1   13.00   18.00
   7   6   1   31.00   21.50
  -3  10  -1  129.69   22.70
  -7  -3  -1  201.88   23.00
  10  -7  -1  195.88   23.40
  10  -7  -1  187.28   23.90
  10  -7  -1  194.58   19.40
  10  -7  -1  157.78   20.50
  -7  -3  -1  157.88   34.00
  -3  10  -1  193.78   24.20
  -3  10  -1  242.28   62.39
  -3  10  -1  176.68   21.40
 -10   7   1  215.18   12.70
 -10   7   1  196.28   15.60
   3 -10   1  179.28   21.80
   7   3   1  238.58   29.60
   3 -10   1  185.78   26.70
   7   3   1  155.08   48.90
 -10   7   1  235.08   20.30
   3 -10   1  176.28   23.00
 -10   7   1  162.18   37.80
   3 -10   1  132.99   22.50
   7   3   1  194.58   22.40
  -7   0  -1   21.70    9.40
   0   7  -1   29.30    9.60
   0   7  -1   20.90   41.00
   7  -7  -1   21.00    6.20
   7  -7  -1   14.20    4.10
   7  -7  -1   14.30    7.30
   0   7  -1   59.59   27.20
   0   7  -1   22.00   11.70
   7  -7  -1   16.90    9.10
  -7   0  -1   17.40    7.50
  -7   0  -1    8.90    9.90
   7  -7  -1   16.10    5.20
   7  -7  -1    1.00   19.00
   0   7  -1    7.90   10.70
   7   0   1    5.40   15.90
   0  -7   1   24.70   12.70
   0  -7   1   24.00   13.60
   0  -7   1   18.60   11.00
  -7   7   1    4.50    8.80
  -7   7   1   24.10   20.50
   7   0   1   19.00    7.50
   7   0   1  -15.40   23.80
   0  -7   1   13.60    9.00
   0  -7   1   22.90   12.80
   7   0   1   17.60    9.30
  -7   7   1   20.40    7.50
  -7   7   1   21.50   13.20
  -7   7   1    3.30    5.00
   7   0   1    4.30   19.10
  -7   3  -1  110.29    8.80
   3   4  -1   46.10   36.00
  -7   3  -1  112.09    8.40
   3   4  -1  131.99   16.00
   4  -7  -1   82.19   30.80
   3   4  -1  106.09   29.10
   4  -7  -1  116.39   16.10
   3   4  -1  133.69   17.90
   4  -7  -1  102.69   11.50
   3   4  -1   94.69   14.30
   4  -7  -1  116.89   17.40
   3   4  -1  122.79   17.80
   4  -7  -1   99.59   12.40
   3   4  -1  105.49   14.10
  -4   7   1   94.09   12.00
  -3  -4   1   85.29   13.00
   7  -3   1  108.69    6.40
   7  -3   1  121.29   13.70
  -3  -4   1  116.39   15.00
   7  -3   1   92.79   23.00
  -3  -4   1  102.09   16.40
   7  -3   1  100.29   12.00
  -3  -4   1   97.09   15.60
  -4   7   1  138.89   24.60
  -4   7   1  122.09   32.60
   7  -3   1  105.39    6.50
   7  -3   1  119.29   16.10
  -4   7   1  122.19   17.30
  -4   7   1  120.29   13.60
  -4   7   1  110.19    7.20
  -3  -4   1  109.89   16.50
   6   1  -1  172.88   32.20
   1  -7  -1  189.38   24.80
  -7   6  -1  209.78   28.50
   6   1  -1   90.29   36.20
   6   1  -1  180.48   16.40
   1  -7  -1  153.98   19.60
   1  -7  -1  171.38   17.90
   1  -7  -1  139.39   44.80
   6   1  -1  170.58   19.00
   6   1  -1  194.28   24.20
   6   1  -1  157.08   30.90
   6   1  -1  188.38   19.70
   1  -7  -1  182.68   23.10
   6   1  -1  180.18   16.40
  -6  -1   1  169.98   14.60
  -1   7   1  164.48   18.20
  -1   7   1  174.38   22.90
   7  -6   1  189.78   17.00
  -1   7   1  180.68   17.70
  -6  -1   1  162.38   22.70
  -1   7   1  185.18   44.90
  -1   7   1  204.18   19.10
   7  -6   1  180.38   19.80
  -6  -1   1  151.58   18.10
   7  -6   1  167.98   27.00
  -2  -7  -1  298.57   40.40
   9  -2  -1  370.16   37.80
  -7   9  -1  349.37   46.10
  -7   9  -1  311.97   21.70
   9  -2  -1  360.16   26.30
  -7   9  -1  356.16   34.40
   9  -2  -1  317.17   27.90
  -2  -7  -1  276.97   70.89
  -2  -7  -1  388.76   29.50
   9  -2  -1  351.96   22.80
  -7   9  -1  327.37   21.70
   9  -2  -1  361.26   24.10
  -7   9  -1  330.67   42.50
   7  -9   1  366.76   31.00
  -9   2   1  362.06   21.80
   7  -9   1  362.96   22.30
   2   7   1  364.96   29.90
   2   7   1  363.66   34.90
   7  -9   1  337.17   31.10
   7  -9   1  350.86   21.70
   7  -9   1  379.96   21.40
   2   7   1  263.67   72.59
  -7  12  -1  -15.60   14.00
  -5  -7  -1  -31.60   30.10
  -7  12  -1    9.10   16.10
  12  -5  -1    3.20    6.20
  -7  12  -1   -0.60   33.90
  12  -5  -1  -11.50   15.30
  12  -5  -1    7.10   19.00
  12  -5  -1   -2.80    7.10
  -7  12  -1  -13.00   45.50
  12  -5  -1   14.40   32.70
  12  -5  -1  -19.10   11.10
  -5  -7  -1   -8.00   16.50
  -7  12  -1  -16.60   36.50
   5   7   1   -5.00   21.60
   5   7   1    8.40   18.10
   7 -12   1  -41.60   23.00
   7 -12   1    2.40   14.70
   7 -12   1   23.20   14.00
   7 -12   1  -23.90   20.00
   5   7   1  131.19   87.89
 -12   5   1    7.10    9.60
   5   7   1    4.50   53.89
  -7  15  -1  -61.59   62.39
  -8  -7  -1   81.89   30.60
  15  -8  -1   38.30   25.90
  -8  -7  -1   34.90   47.60
   8   7   1   78.19   35.40
   7 -15   1   42.20   35.30
   7 -15   1   42.30   24.40
   8   7   1   43.00   25.30
  -4  12  -1  250.57   75.29
  -4  12  -1  201.38   47.70
  -4  12  -1  232.08   33.20
  12  -8  -1  237.18   25.40
  -8  -4  -1  216.58   44.20
  12  -8  -1  223.28   29.50
  -8  -4  -1  267.17   30.30
  -4  12  -1  284.77   30.00
  12  -8  -1  250.47   25.90
   4 -12   1  204.68   25.30
   4 -12   1  240.68   27.60
   8   4   1  284.07   29.80
 -12   8   1  250.87   14.70
   8   4   1  255.27   35.30
   4 -12   1  328.07   42.50
   8   4   1  309.37   88.49
 -12   8   1  262.47   47.80
 -12   8   1  277.37   14.50
   9  -8  -1   54.49    7.30
   9  -8  -1   45.10    9.60
   9  -8  -1   49.40    7.80
  -1   9  -1   63.69   18.70
   9  -8  -1   14.40   21.40
  -1   9  -1   44.60   14.10
   9  -8  -1   38.40   12.10
  -1   9  -1   19.50   51.69
  -1   9  -1   67.29   35.50
   9  -8  -1   34.80    7.90
  -8  -1  -1   52.99   13.20
   8   1   1   64.59   14.50
   8   1   1   44.80   13.10
   1  -9   1   46.80   12.80
  -9   8   1   52.19    7.70
   8   1   1   64.99   17.00
   8   1   1   24.30   40.70
  -9   8   1   52.49   10.00
   1  -9   1   42.70   16.60
   1  -9   1   20.40   17.60
  -9   8   1   76.09   31.00
   1  -9   1   37.80   14.20
   8   1   1   23.20   31.70
  -8   2  -1  924.71   47.20
   6  -8  -1  960.20   50.39
  -8   2  -1  937.51   44.90
   6  -8  -1  917.61   45.50
   6  -8  -1  987.00   46.00
   2   6  -1  915.71   51.19
   2   6  -1  875.31   73.29
   6  -8  -1  865.91   52.99
   2   6  -1  953.40   50.99
  -2  -6   1  845.62   51.19
   8  -2   1  838.12   54.99
   8  -2   1  886.31   62.99
  -6   8   1  912.01   49.80
   8  -2   1  905.01   42.70
  -6   8   1  969.50   45.90
   8  -2   1  959.80   48.30
  -2  -6   1  936.81   53.19
  -6   8   1  941.91   66.09
   8  -2   1  931.61   42.90
  -2  -6   1  986.90   57.89
  -6   8   1  921.11   44.50
  -6   8   1 1029.30   68.89
  -2  -6   1  992.10   49.30
   5   3  -1   86.89   30.30
   5   3  -1   45.30   12.30
   5   3  -1   91.79   15.10
   5   3  -1   96.49   15.10
  -8   5  -1   57.49   17.00
   5   3  -1   79.69   17.40
   5   3  -1   50.89   39.90
   3  -8  -1   49.99   14.30
   3  -8  -1   60.69   11.70
   3  -8  -1   77.09   19.20
   3  -8  -1   58.99   13.20
   8  -5   1   64.59   14.30
  -3   8   1   64.89   36.50
   8  -5   1   60.79    9.60
  -3   8   1   39.10   16.30
  -5  -3   1   64.79   11.50
  -3   8   1   54.49   25.20
  -3   8   1   65.79    8.90
   8  -5   1   42.60   25.20
  -3   8   1   85.79   17.20
  -5  -3   1   58.99   15.80
  -3   8   1   76.99   14.00
   8   0  -1  -19.40   33.00
   0  -8  -1    5.00   12.10
   8   0  -1   14.60    9.30
   8   0  -1   20.90   12.80
  -8   8  -1    9.20    9.90
   8   0  -1   21.90   22.80
   0  -8  -1   24.60   48.30
  -8   8  -1    6.10    4.20
  -8   8  -1   26.80   22.50
   8   0  -1   13.40   10.00
   0  -8  -1  -30.80   16.10
  -8   8  -1   10.50    6.90
  -8   8  -1   14.40    4.70
   0   8   1   13.60   11.60
   0   8   1   25.90   16.50
   8  -8   1    7.40   12.70
   0   8   1    4.20   49.30
   0   8   1    2.50   14.10
   8  -8   1   27.50    9.10
  -8   0   1    2.40    8.60
  11  -3  -1 1028.70   51.09
  11  -3  -1 1100.49   53.19
  -8  11  -1 1142.29   82.29
  -3  -8  -1 1088.19   61.99
  -8  11  -1  954.00   82.09
  11  -3  -1 1053.39   55.49
  -8  11  -1 1083.69   52.69
  -3  -8  -1  965.80   75.69
  -8  11  -1 1191.98   72.59
  11  -3  -1 1014.30   60.29
 -11   3   1 1109.69   51.99
   8 -11   1 1097.39   51.09
   8 -11   1 1070.29   53.29
   3   8   1 1025.10   61.49
   8 -11   1 1119.19   64.59
   8 -11   1 1100.19   52.69
   3   8   1 1036.40   66.79
   3   8   1  846.32  130.29
  -6  -8  -1   22.50   23.50
  -6  -8  -1   15.60   40.40
  14  -6  -1   35.20   28.40
  -8  14  -1   23.60   52.29
  14  -6  -1   40.50   36.20
   6   8   1   25.60   23.20
   8 -14   1   17.30   18.80
   8 -14   1   31.70   45.60
   6   8   1   53.69   31.00
  -9  -8  -1   23.00   66.59
  -8  17  -1   -9.10   87.99
  17  -9  -1   98.09   35.60
  -9  -8  -1   -5.20   39.60
   9   8   1   88.59   37.90
   8 -17   1  136.09   48.20
   9   8   1   51.89   49.20
   8 -17   1   47.10   33.70
  -9  -5  -1   64.19   26.40
  -5  14  -1    6.10   52.59
  14  -9  -1   27.60   21.60
  14  -9  -1   20.80   19.80
  -5  14  -1   73.09   25.50
  -9  -5  -1   -1.80   41.90
   9   5   1   38.70   22.30
   5 -14   1   29.90   28.80
   9   5   1   62.39   31.00
 -14   9   1  -12.60   49.60
   5 -14   1   -1.20   22.80
  11  -9  -1    3.00    9.90
  -2  11  -1  -26.70   19.40
  11  -9  -1    3.40   12.60
  -2  11  -1   -0.30   15.70
  -9  -2  -1   21.20   17.10
  -2  11  -1  -39.10   41.80
  -2  11  -1  -92.09   66.09
   2 -11   1   -9.80   15.70
 -11   9   1  -27.60   34.30
   2 -11   1   11.90   16.40
 -11   9   1   -7.70    8.80
 -11   9   1    2.20    6.40
   9   2   1    5.80   16.00
   9   2   1    6.50   18.40
   2 -11   1   -4.20   20.10
 -11   9   1    1.70    8.40
   9   2   1   74.69   43.20
   9   2   1 -105.49   49.20
   9   2   1  -13.80   16.90
   1   8  -1   31.30   15.00
   8  -9  -1   50.59   10.30
   8  -9  -1   56.89   10.80
   8  -9  -1   -5.10   25.90
   1   8  -1   14.50   36.40
   1   8  -1   64.99   17.30
   8  -9  -1   52.89   13.70
  -9   1  -1   31.70   10.50
   1   8  -1   56.09   59.49
  -1  -8   1   22.10   13.90
  -8   9   1   48.50    9.00
  -8   9   1   13.10   27.30
   9  -1   1   45.50   23.80
   9  -1   1   31.30   11.10
   9  -1   1   24.70   12.80
  -1  -8   1   46.80   17.60
   9  -1   1   18.40   31.10
  -1  -8   1   32.70   13.20
  -8   9   1   58.79   21.50
   9  -1   1   38.90   25.20
   9  -1   1   40.80   10.60
  -8   9   1   57.49   15.80
   4   5  -1  164.88   20.70
   4   5  -1  100.69   38.90
   5  -9  -1  178.48   23.20
   4   5  -1  124.39   19.80
   5  -9  -1  140.59   17.70
  -9   4  -1  135.19   10.40
   5  -9  -1  155.08   19.70
   4   5  -1  121.59   19.50
   5  -9  -1   79.59   38.10
  -9   4  -1  153.08   10.50
   4   5  -1  154.78   54.89
   9  -4   1  149.49   16.20
  -4  -5   1  133.09   21.50
  -4  -5   1  147.69   17.40
  -5   9   1  141.59   37.70
  -5   9   1  133.69   31.10
   9  -4   1  139.09   12.00
  -5   9   1  153.08   17.10
  -5   9   1  133.79   10.00
   9  -4   1  164.38   14.70
   7   2  -1  367.96   30.60
   7   2  -1  355.96   29.50
   7   2  -1  353.36   32.20
   7   2  -1  352.76   54.49
   2  -9  -1  365.66   29.40
   2  -9  -1  344.37   34.80
   7   2  -1  301.27   33.20
  -9   7  -1  463.35   44.00
   2  -9  -1  400.06   32.70
  -2   9   1  270.67   92.89
  -2   9   1  388.86   29.00
  -2   9   1  324.37   34.30
  -2   9   1  402.56   26.30
   9  -7   1  446.36   28.90
  -7  -2   1  392.26   26.20
  -9  10  -1  422.26   52.39
  10  -1  -1  452.65   35.40
  -9  10  -1  467.95   36.20
  10  -1  -1  453.05   35.40
  -1  -9  -1  246.68   83.19
  10  -1  -1  367.56   65.49
  10  -1  -1  476.75   31.60
  -1  -9  -1  425.06   35.80
  -1  -9  -1  406.36   46.60
  10  -1  -1  402.16   31.00
  -9  10  -1  465.35   24.90
  -9  10  -1  452.35   37.80
  -9  10  -1  444.76   24.00
 -10   1   1  414.36   28.60
   1   9   1  461.85   96.39
   9 -10   1  427.76   21.00
   1   9   1  434.46   44.30
   9 -10   1  421.36   20.70
   1   9   1  402.26   35.20
   9 -10   1  407.96   38.10
   9 -10   1  460.75   27.80
  -9  13  -1  267.47   46.30
  13  -4  -1  268.07   35.40
  -9  13  -1  161.08   53.89
  13  -4  -1  244.18   22.70
  -4  -9  -1  253.57   33.20
  -4  -9  -1  203.98   51.09
  13  -4  -1  178.38   53.99
   9 -13   1  289.87   38.50
   9 -13   1  263.57   25.70
   4   9   1  150.78  106.99
   4   9   1  195.58   76.99
   4   9   1  249.08   32.90
  -7  -9  -1   19.80   34.00
  16  -7  -1  -47.90   30.00
  -9  16  -1  113.49   72.69
  -7  -9  -1  -38.40   55.59
   7   9   1   41.20   33.40
   7   9   1  -16.00   43.60
   9 -16   1  -12.60   35.80
   9 -16   1    4.90   25.40
  -6  16  -1   -2.10   72.49
 -10  -6  -1    7.20   50.39
  16 -10  -1   61.89   29.80
 -16  10   1   30.30   70.69
   6 -16   1   91.39   39.90
  10   6   1   16.70   28.60
   6 -16   1   -8.80   28.00
  10   6   1   32.70   41.70
  -3  13  -1   29.10   96.79
 -10  -3  -1  -15.80   18.10
  -3  13  -1   60.49   30.10
  13 -10  -1    4.90   19.50
  13 -10  -1    8.80   18.80
  -3  13  -1   13.00   24.10
  -3  13  -1  -11.50   49.60
   3 -13   1   11.10   26.80
   3 -13   1    6.90   21.10
  10   3   1  -12.30   28.00
  10 -10  -1  542.85   28.80
   0  10  -1  561.94   41.90
  10 -10  -1  523.15   28.90
   0  10  -1  628.74   87.39
 -10   0  -1  636.84   37.70
  10 -10  -1  600.94   39.90
   0  10  -1  551.14   48.40
   0  10  -1  461.15   97.99
  10   0   1  553.34   38.10
 -10  10   1  536.35   68.99
  10   0   1  541.25   42.10
   0 -10   1  579.64   48.90
   0 -10   1  570.04   40.60
  10   0   1  630.14   83.69
  10   0   1  604.74   36.10
 -10  10   1  629.94   41.80
 -10  10   1  526.95   29.60
   3   7  -1  206.38   25.50
   3   7  -1  224.88   27.60
   7 -10  -1  246.68   27.10
   3   7  -1  264.47   55.79
   3   7  -1   69.29   64.59
   7 -10  -1  203.48   21.00
 -10   3  -1  201.48   22.00
  -7  10   1  202.88   19.30
  -7  10   1  193.28   39.60
  -3  -7   1  222.68   23.90
  10  -3   1  148.29   30.50
  -3  -7   1  162.58   27.10
  10  -3   1  197.48   23.50
  10  -3   1  236.28   36.60
  10  -3   1  175.78   13.60
  10  -3   1  186.18   14.10
  10  -3   1  218.08   26.90
  -7  10   1  262.97   45.70
   4 -10  -1   61.49   20.60
   6   4  -1   16.00   52.99
   6   4  -1   11.60   37.00
 -10   6  -1   94.09   28.00
   4 -10  -1   61.49   15.10
   4 -10  -1   74.29   19.10
   4 -10  -1    1.80   46.30
   6   4  -1   59.09   17.10
   6   4  -1   79.29   19.90
   6   4  -1   55.79   15.20
  10  -6   1   26.80   15.20
  -4  10   1   59.19   10.90
  10  -6   1   57.99   12.10
  -4  10   1   33.20   29.30
  -4  10   1   80.79   48.90
  -4  10   1   54.49   14.90
  10  -6   1   50.59   14.70
  -6  -4   1   56.29   13.30
  -6  -4   1   78.99   21.80
 -10   9  -1  488.45   54.69
   9   1  -1  442.56   38.40
   9   1  -1  463.35   34.60
   9   1  -1  271.57   67.89
   9   1  -1  442.26   31.70
   9   1  -1  453.45   39.80
   1 -10  -1  413.26   36.00
   9   1  -1  381.66   56.59
   1 -10  -1  306.77   80.79
   1 -10  -1  428.36   45.10
  -1  10   1  466.85   35.90
  -1  10   1  463.95   45.20
  -1  10   1  503.45   98.29
  -1  10   1  410.96   36.60
  10  -9   1  449.06   30.60
  10  -9   1  461.95   37.20
 -10  12  -1  106.49   29.00
 -10  12  -1   19.00   39.80
 -10  12  -1   63.79   22.30
  -2 -10  -1   80.49   23.90
  -2 -10  -1   67.49   36.60
  12  -2  -1   57.19   21.40
  12  -2  -1   53.19   15.80
  12  -2  -1    0.60   54.29
   2  10   1   72.29   23.50
  10 -12   1   59.79   16.20
  10 -12   1   21.30   23.10
   2  10   1  103.29   94.49
   2  10   1   86.99   31.30
 -12   2   1   57.09   15.90
  10 -12   1   58.79    9.60
  -5 -10  -1  148.09   55.09
  -5 -10  -1  155.58   33.80
  15  -5  -1  117.79   35.20
 -10  15  -1   59.29   65.99
  10 -15   1  145.19   38.10
   5  10   1  130.09   40.20
  10 -15   1  114.19   22.50
   5  10   1  114.89   31.50
  15 -11  -1  229.18   34.60
  -4  15  -1  207.68   77.29
  -4  15  -1  130.49   34.90
 -11  -4  -1  167.98   32.50
 -15  11   1  231.58   74.69
   4 -15   1  149.59   34.00
  11   4   1  127.19   38.50
   4 -15   1  108.39   41.70
  11   4   1  164.88   32.30
  -1  12  -1  228.48  105.39
  -1  12  -1  178.38   30.60
  12 -11  -1  171.28   25.80
 -11  -1  -1  181.58   25.70
  -1  12  -1  136.69   36.20
  -1  12  -1  168.58   73.69
  11   1   1  218.98   34.20
  11   1   1  202.28   24.70
 -12  11   1  195.88   52.09
   2   9  -1  -35.00   50.79
   9 -11  -1   -1.80   17.10
   2   9  -1   18.20  142.09
   2   9  -1  -42.90   18.70
   2   9  -1   -5.90   16.70
   9 -11  -1   -8.60   11.00
 -11   2  -1   -0.90   12.30
   9 -11  -1  -47.60   37.60
   9 -11  -1   -2.70   12.40
  -9  11   1   59.19   28.20
  11  -2   1   11.50   26.10
  11  -2   1    9.60    9.80
  -2  -9   1    1.50   15.60
  -2  -9   1   -2.70   21.30
  11  -2   1    6.50   37.70
  -9  11   1   -5.10   10.40
  11  -2   1   11.80   11.00
  11  -2   1    7.70   16.70
  -9  11   1    6.80   40.40
   5   6  -1   -4.60   14.50
   6 -11  -1   13.40   12.80
   5   6  -1   18.40   16.10
   6 -11  -1  -36.20   45.20
   6 -11  -1    8.80   15.20
   6 -11  -1   10.30   17.90
   5   6  -1   45.40   46.10
   5   6  -1   17.50   65.49
  11  -5   1   40.30   25.90
  11  -5   1  -10.60   10.30
  -6  11   1    0.30   41.00
  -6  11   1  -16.90   34.00
  -5  -6   1   13.80   13.60
  -5  -6   1    7.30   20.90
  -6  11   1   10.20   14.50
   3 -11  -1 1107.99   63.29
   8   3  -1 1037.90   62.49
   8   3  -1  978.60   63.99
 -11   8  -1 1223.28   78.99
   8   3  -1 1073.19   97.59
   8   3  -1 1042.40   61.19
   3 -11  -1 1139.99   72.69
  11  -8   1 1099.99   59.19
  -3  11   1 1117.09   90.29
  -8  -3   1 1041.40   57.59
  -3  11   1 1208.58   56.49
  11  -8   1 1121.59   62.29
  -3  11   1 1106.99   70.69
  -3  11   1 1113.59   62.19
  11  -8   1 1126.49   56.59
  11   0  -1   47.20   54.69
  11   0  -1   44.70   23.20
 -11  11  -1   25.90   41.60
  11   0  -1   23.20   74.09
   0 -11  -1   33.60   35.20
  11   0  -1   72.89   17.60
   0 -11  -1   28.60   20.40
   0  11   1   38.50   27.30
  11 -11   1   55.89   22.00
   0  11   1    0.80   84.79
 -11   0   1    4.60   17.60
   0  11   1   36.90   19.90
  11 -11   1    9.00   13.40
  14  -3  -1   -9.20   29.30
  -3 -11  -1   86.99   44.40
 -11  14  -1   56.49   31.60
  -3 -11  -1  -18.40   29.50
  14  -3  -1    1.10   16.30
  11 -14   1   35.00   11.80
   3  11   1   58.29   35.60
  11 -14   1   20.00   29.00
   3  11   1  -30.00   90.89
   3  11   1   19.10   26.40
  -6 -11  -1  298.57   75.09
  17  -6  -1  109.89   45.40
  -6 -11  -1  174.78   48.60
 -11  17  -1   76.99   92.09
   6  11   1  224.88   56.39
  11 -17   1  193.58   50.59
   6  11   1   94.89   44.00
  -5  17  -1  261.87  101.09
  17 -12  -1   32.60   34.90
 -17  12   1  -20.50   84.79
   5 -17   1  -11.30   37.30
  12   5   1    9.90   51.09
  12   5   1  -10.00   34.00
   5 -17   1   30.40   55.29
  -2  14  -1  125.09   36.50
  -2  14  -1  121.69   45.60
  14 -12  -1   66.39   27.50
  12   2   1   96.19   26.60
 -14  12   1  131.09   69.49
   2 -14   1   85.99   28.20
  12   2   1  122.49   33.60
   2 -14   1  123.49   44.30
   1  11  -1  188.18   69.89
 -12   1  -1  130.79   22.80
  11 -12  -1  147.99   27.60
   1  11  -1  223.38  105.49
   1  11  -1  144.79   27.60
   1  11  -1  155.18   33.90
  11 -12  -1  152.08   17.80
  -1 -11   1  173.78   31.50
 -11  12   1  256.37   60.09
 -11  12   1  163.68   30.30
  12  -1   1  150.18   21.30
  12  -1   1  162.28   28.80
   4   8  -1  273.97   33.60
   8 -12  -1  268.37   36.80
   8 -12  -1  282.07   28.20
   4   8  -1  257.57   34.50
   4   8  -1  102.19   91.29
   4   8  -1  205.88   65.79
   8 -12  -1  223.68   26.80
 -12   4  -1  258.87   21.90
  -8  12   1  237.78   54.09
  12  -4   1  255.87   29.40
  12  -4   1  291.27   31.80
  -8  12   1  269.77   25.20
  -4  -8   1  241.78   37.20
  12  -4   1  282.67   34.20
  -4  -8   1  270.17   30.50
  -8  12   1  206.88   51.69
   7   5  -1    7.90   16.10
   7   5  -1   27.40   50.49
   5 -12  -1  -45.00   22.80
   5 -12  -1    3.50   17.30
   7   5  -1   -8.20   19.30
   5 -12  -1   16.00   24.70
   7   5  -1   52.09   77.69
  12  -7   1   19.00   18.00
  -5  12   1   30.30   16.50
  -7  -5   1  -12.30   23.60
  -5  12   1   -6.40   11.00
  12  -7   1    2.10   17.20
  -7  -5   1  -19.40   13.20
  12  -7   1  -12.30   12.80
  -5  12   1  -55.29   38.20
  -5  12   1  -45.80   51.79
  10   2  -1   65.79   25.00
  10   2  -1   43.70   76.59
  10   2  -1  111.29   52.79
  10   2  -1   72.79   20.40
 -12  10  -1   88.79   40.30
   2 -12  -1   41.80   20.50
   2 -12  -1   84.69   33.50
  -2  12   1   68.29   22.40
  12 -10   1   53.49   17.50
  12 -10   1   52.89   15.80
  -2  12   1   61.09   82.29
  -2  12   1   65.19   29.60
  12 -10   1   48.60   22.20
 -10  -2   1   21.60   18.30
 -12  13  -1   27.90   59.79
  -1 -12  -1   74.89   42.30
  -1 -12  -1   57.59   27.40
  13  -1  -1   31.10   18.10
   1  12   1   38.20  122.49
   1  12   1   36.50   38.50
  16  -4  -1  -43.20   36.30
  -4 -12  -1   36.30   35.20
 -12  16  -1   29.90   76.69
  -4 -12  -1  -42.90   56.99
  12 -16   1  -34.40   40.00
   4  12   1   45.00   49.40
   4  12   1   69.09   35.10
  -3  16  -1  149.49   41.40
  16 -13  -1  134.49   36.50
  -3  16  -1  115.29   57.59
  -3  16  -1   79.29   94.89
   3 -16   1  152.48   39.60
  13   3   1  159.78   44.90
   3 -16   1  222.28   58.89
  13   3   1  188.08   35.90
 -16  13   1   52.19   76.09
  13 -13  -1  203.78   35.50
   0  13  -1  175.28   42.10
   0  13  -1  218.58  151.48
   0 -13   1  267.27   51.79
 -13  13   1  195.18   64.29
  13   0   1  200.38   28.20
  13   0   1  230.38   38.80
   0 -13   1  210.88   35.70
  10 -13  -1  -14.90   15.30
   3  10  -1   -2.10   31.20
   3  10  -1    2.80   70.89
   3  10  -1  159.28  107.19
  10 -13  -1   11.10   24.80
   3  10  -1    0.60   21.70
  13  -3   1    6.50   10.40
  13  -3   1   19.40   23.30
  13  -3   1  -63.19   38.20
 -10  13   1   48.10   72.79
  -3 -10   1   14.80   20.80
   6   7  -1    7.30   92.69
   6   7  -1   17.90   69.89
   7 -13  -1    4.70   18.40
   7 -13  -1    3.90   26.20
   6   7  -1   -3.20   24.50
   6   7  -1    9.00   20.00
  -7  13   1   -7.20   45.00
  13  -6   1   11.80   16.90
  -6  -7   1   -8.60   28.60
  13  -6   1   10.10   20.30
  -7  13   1   18.80   21.40
  -6  -7   1   45.40   19.10
  -7  13   1   10.70   60.39
   9   4  -1  169.78   69.69
   4 -13  -1  197.68   44.10
   9   4  -1  199.98   40.60
 -13   9  -1  223.38   52.69
   4 -13  -1  244.68   41.90
  -4  13   1  193.98   58.49
  -9  -4   1  131.69   38.00
  -4  13   1  347.37   95.79
  -4  13   1  257.27   32.70
  13  -9   1  283.87   33.70
  -9  -4   1  224.68   30.40
  13  -9   1  231.68   29.20
  13  -9   1  238.58   29.50
  12   1  -1   25.20   21.00
  12   1  -1   30.10   29.80
   1 -13  -1    6.30   37.90
   1 -13  -1   30.50   26.50
  -1  13   1    4.30   36.00
  -1  13   1  135.59  121.59
  -1  13   1    8.10   27.50
  13 -12   1   27.50   19.20
 -12  -1   1   30.10   22.90
  13 -12   1  -10.50   25.00
  15  -2  -1   -2.00   22.00
  15  -2  -1  -32.10   40.20
 -13  15  -1  -19.30   71.09
  -2 -13  -1    8.00   34.70
  -2 -13  -1   60.29   59.19
   2  13   1  -29.70   47.40
  13 -15   1  -25.10   35.60
   2  13   1  -96.79   32.90
  -1  15  -1    5.40   37.30
  -1  15  -1   61.79   53.29
  15 -14  -1    8.30   32.40
 -15  14   1   73.89   78.79
  14   1   1   88.49   45.20
  14   1   1   20.00   26.40
   1 -15   1  -18.10   31.60
   1 -15   1   63.19   51.19
  12 -14  -1  118.79   16.50
   2  12  -1  148.99  142.89
   2  12  -1   79.69   32.90
   2  12  -1  119.29   43.10
  12 -14  -1  101.49   34.50
 -12  14   1   98.19   55.99
  -2 -12   1   48.80   27.90
 -12  14   1  101.69   67.19
  14  -2   1   99.49   18.80
  -2 -12   1  217.28   48.10
  14  -2   1  119.79   36.40
   5   9  -1   10.70   23.50
   9 -14  -1   27.60   20.80
   9 -14  -1   26.00   28.50
   5   9  -1  -30.80   30.60
   5   9  -1   25.60   79.29
  -5  -9   1   30.30   45.80
  -5  -9   1   22.80   20.80
  -9  14   1   79.89   62.29
  14  -5   1    8.50   22.40
   8   6  -1   42.40   29.40
   6 -14  -1   70.49   56.29
   8   6  -1   10.50   22.60
   8   6  -1  105.89   79.19
   6 -14  -1   15.00   22.70
  -6  14   1   54.59   23.70
  14  -8   1   26.10   25.40
  -8  -6   1   27.30   23.90
  14  -8   1   14.00   24.60
  -6  14   1   59.49   59.19
  14  -8   1   34.10   20.50
  -8  -6   1   71.99   39.30
  11   3  -1   -7.60   20.30
   3 -14  -1   19.50   42.10
  11   3  -1   69.99   34.10
   3 -14  -1   18.00   25.60
 -14  11  -1   48.40   48.70
  -3  14   1  -20.30   35.90
  -3  14   1   10.90   26.20
  14 -11   1   31.10   28.30
 -11  -3   1   46.90   25.40
  14 -11   1   15.90   21.30
  14 -11   1   38.60   20.60
  -3  14   1   26.50   67.09
  14   0  -1  314.07   49.90
  14   0  -1  245.38   35.70
   0 -14  -1  272.97   64.79
   0 -14  -1  362.06   45.90
 -14  14  -1  299.57   77.99
  14 -14   1  243.38   44.50
   0  14   1  441.46   52.99
   0  14   1  317.17   58.39
  14 -14   1  293.87   34.30
   1  14  -1  -65.49   34.60
   1  14  -1    9.70   50.59
  -1 -14   1   18.60   36.80
  -1 -14   1   48.30   49.90
  15  -1   1   13.30   22.30
 -14  15   1  122.19   83.89
  15  -1   1  126.39   44.80
  11 -15  -1  131.49   41.20
   4  11  -1  132.89   34.60
  11 -15  -1  164.18   26.10
   4  11  -1  113.19   45.50
  15  -4   1  107.39   36.80
 -11  15   1  256.37   80.09
  -4 -11   1  200.28   34.30
  -4 -11   1   98.99   52.09
   8 -15  -1   86.09   35.10
   8 -15  -1   27.70   25.00
   7   8  -1   35.00   35.70
   7   8  -1   59.59   31.00
  -7  -8   1   65.99   43.10
  15  -7   1   47.30   32.70
  15  -7   1   34.80   27.40
  -8  15   1  216.88   73.49
  10   5  -1  140.99   30.30
   5 -15  -1   74.69   45.00
   5 -15  -1   88.79   30.00
  10   5  -1   56.39   38.00
  15 -10   1   54.89   29.50
  -5  15   1   93.89   72.09
 -10  -5   1  113.19   47.50
  -5  15   1  126.69   31.50
 -10  -5   1  100.69   28.50
  15 -10   1  104.09   25.10
  13   2  -1   88.99   30.60
 -15  13  -1  -88.49   65.89
   2 -15  -1  -55.09   33.40
   2 -15  -1   17.50   51.49
  13   2  -1  -10.40   37.80
  -2  15   1  -31.40   33.00
  15 -13   1   -9.30   24.10
  -2  15   1  -44.80   85.09
  -2  15   1    4.10   46.30
   3  13  -1  162.08   51.39
   3  13  -1  149.88   42.50
  16  -3   1  265.47   47.20
 -13  16   1   45.40   94.39
  -3 -13   1  236.18   42.80
  -3 -13   1   99.19   60.79
  10 -16  -1   88.59   44.00
   6  10  -1    1.60   41.40
   6  10  -1  -36.20   34.10
  10 -16  -1  -33.30   26.10
  -6 -10   1    9.00   34.80
 -10  16   1  106.49   77.29
  16  -6   1   43.10   33.70
   7 -16  -1   43.00   30.50
   9   7  -1   42.90   33.40
   9   7  -1  111.49   40.70
   7 -16  -1  -28.80   40.40
  16  -9   1  -25.50   27.70
  16  -9   1  -13.80   32.10
  -7  16   1  -16.60   80.89
  -9  -7   1   38.60   31.30
  -9  -7   1   74.09   51.79
   4 -16  -1  -22.20   30.40
   4 -16  -1  140.79   60.69
  12   4  -1   50.79   31.10
  12   4  -1  -44.90   39.30
 -16  12  -1  -52.19   59.59
  -4  16   1   82.69   95.69
  16 -12   1   45.80   28.00
  12 -17  -1  -37.10   50.69
   5  12  -1  -57.19   36.50
   5  12  -1   15.90   50.69
  -5 -12   1   10.80   35.50
  17  -5   1   32.90   43.10
 -12  17   1  271.27   98.49
  -5 -12   1   34.10   61.99
   9 -17  -1   37.90   33.80
   8   9  -1  -27.70   43.40
   9 -17  -1    8.50   49.00
   8   9  -1   29.70   35.40
  17  -8   1   66.89   42.90
  -9  17   1   -2.80   89.19
  -8  -9   1   94.39   61.29
  17  -8   1   56.19   36.90
  -8  -9   1   33.30   35.20
  11   6  -1  135.29   51.79
   6 -17  -1  269.77   45.00
   6 -17  -1  259.27   62.89
  11   6  -1  183.98   38.40
 -11  -6   1   71.39   64.19
  -6  17   1  228.48  101.99
  17 -11   1  160.08   41.20
  -1   1  -2  102.09    8.50
  -1   1  -2   94.09    7.50
   1   0  -2  112.99    8.30
   0  -1  -2  104.99    8.80
   1   0  -2   95.89   13.60
   1   0  -2   91.79   10.00
   1   0  -2   96.59    8.70
   0  -1  -2  130.49   18.00
   1   0  -2   99.49    9.00
   0  -1  -2  127.19    8.50
   0  -1  -2  120.99    9.40
   0  -1  -2  112.69    9.50
  -1   0   2  118.99    8.20
   1  -1   2  103.39   13.50
   0   1   2  123.69    9.20
  -1   0   2  107.19    9.20
  -1   0   2  107.69   10.20
   0   1   2  109.09   17.00
   0   1   2  127.89    9.40
  -1   0   2  115.69    8.50
   1  -1   2  100.09    7.40
  -1   0   2   99.19   14.00
   0   1   2  123.09    8.50
   1  -1   2  101.99    8.40
   2  -2  -2  158.38   11.80
   0   2  -2  159.68   10.80
   0   2  -2  139.29   11.50
  -2   0  -2  165.38   11.20
   2  -2  -2  180.48   20.20
   0   2  -2  142.69   12.70
  -2   0  -2  137.99   11.00
   0   2  -2  153.08   11.80
   2  -2  -2  167.98   16.30
  -2   0  -2  157.68   10.50
   2  -2  -2  165.98   10.20
   0   2  -2  164.48    9.70
   2  -2  -2  174.28   10.80
   0   2  -2  161.58   17.70
   0  -2   2  154.88   10.50
   2   0   2  166.28   10.80
   0  -2   2  170.58   12.00
   0  -2   2  149.39   17.30
  -2   2   2  160.48   10.70
  -2   2   2  171.88    9.80
   2   0   2  166.88   10.30
   2   0   2  173.98   13.10
   0  -2   2  167.28   11.70
  -2   2   2  177.78   15.70
  -2   2   2  161.48   12.70
  -2   2   2  176.98   19.50
   2   0   2  193.08   20.10
   0  -2   2  170.48    9.30
   0  -2   2  160.18   12.80
  -2   2   2  166.28   11.60
   2   0   2  158.18   10.80
  -2   3  -2   37.70    7.20
   3  -1  -2   18.30    8.60
   3  -1  -2   38.90    6.50
   3  -1  -2   22.40    8.90
  -2   3  -2   30.60    5.90
  -1  -2  -2    5.60    9.50
   3  -1  -2   19.60    4.70
  -2   3  -2   20.70    8.00
  -1  -2  -2   38.50   17.30
   3  -1  -2   30.00    5.90
  -2   3  -2   18.40    5.10
  -2   3  -2   19.10    4.10
  -2   3  -2   20.10    2.90
  -1  -2  -2   18.10    6.40
  -1  -2  -2   36.10    7.30
  -1  -2  -2   24.90    5.70
  -3   1   2   36.70    6.70
  -3   1   2   23.40    8.20
  -3   1   2   20.90    4.60
  -3   1   2   27.80    3.80
   2  -3   2   25.20    7.00
   1   2   2   29.60   15.50
   1   2   2   25.30    5.20
   2  -3   2   25.10    5.40
   1   2   2   28.20    6.00
   2  -3   2   24.20    5.80
   1   2   2   20.50    9.60
  -3   1   2   30.30   10.80
  -3   1   2   26.50    5.30
   2  -3   2   12.50    7.70
   1   2   2   24.90    6.60
   2  -3   2   26.30    4.50
  -3  -1  -2    6.90    5.10
  -1   4  -2    3.80    4.10
  -3  -1  -2    0.20    4.60
  -3  -1  -2   -3.00    5.70
   4  -3  -2    3.80   10.00
  -1   4  -2   -2.50    5.40
  -1   4  -2   -1.20    4.50
  -1   4  -2    2.00    5.10
  -1   4  -2   -1.20   11.30
   4  -3  -2   -2.70   10.70
   4  -3  -2    3.10    4.40
  -1   4  -2   -1.70    6.90
   1  -4   2   -0.70    4.60
   1  -4   2    3.50    7.00
   3   1   2   -1.10    4.10
  -4   3   2    9.90    9.50
  -4   3   2    4.10    3.60
  -4   3   2    9.70    5.00
   3   1   2   -9.60    9.20
  -4   3   2    1.40    3.60
  -4   3   2   -3.00    9.60
   3   1   2   -2.40   16.20
   3   1   2   -6.40    4.50
   1  -4   2    1.10    3.80
   1  -4   2   13.60   11.20
   3   1   2    7.50    5.20
   1  -4   2   -6.30    3.60
   1  -4   2   -5.00    5.20
  -4   3   2    4.90    2.60
   2   1  -2   32.60   10.30
   2   1  -2   24.20    5.90
  -3   2  -2   26.50    2.90
  -3   2  -2   20.70    3.80
   1  -3  -2   19.30    5.90
  -3   2  -2   25.70    5.10
   1  -3  -2   17.50    8.50
   2   1  -2   18.40    5.40
   2   1  -2   38.30    9.20
   2   1  -2   24.00    6.20
   2   1  -2   29.80    5.60
   1  -3  -2   20.90    5.60
  -3   2  -2   27.50    8.10
  -3   2  -2   19.80    6.40
   1  -3  -2   13.40    6.80
   2   1  -2   17.70    4.10
   1  -3  -2   33.80   15.20
  -1   3   2   28.50    5.90
   3  -2   2   20.10    3.60
  -1   3   2   45.80   16.20
  -2  -1   2   34.40   11.90
  -2  -1   2   27.30    5.10
  -1   3   2   26.60    5.40
  -2  -1   2   21.90    6.10
   3  -2   2   20.60    6.50
   3  -2   2   26.30    4.50
   3  -2   2   30.00    6.90
   3  -2   2   18.90    6.90
  -2  -1   2   12.80    4.70
  -1   3   2   23.50    8.40
  -1   3   2   28.00    5.20
   3  -2   2   30.60    3.60
  -2  -1   2   41.50    6.70
  -2  -1   2   19.30    5.10
   5  -2  -2 4032.90  166.68
  -2  -3  -2 3888.91  167.18
  -2  -3  -2 3931.61  167.68
  -3   5  -2 3829.02  163.78
  -3   5  -2 3592.94  169.08
  -2  -3  -2 4000.10  168.68
  -3   5  -2 3957.70  167.28
  -3   5  -2 3953.80  174.18
   5  -2  -2 3717.83  175.38
   5  -2  -2 4137.79  165.78
   5  -2  -2 3954.70  175.38
  -3   5  -2 3947.00  165.38
  -3   5  -2 3900.81  169.28
   5  -2  -2 3885.61  165.78
  -5   2   2 4100.59  175.18
   2   3   2 3929.21  166.88
  -5   2   2 3907.01  164.28
   2   3   2 4034.00  194.98
   2   3   2 4079.19  170.28
   3  -5   2 3935.61  169.98
   3  -5   2 3973.40  166.38
   3  -5   2 3497.35  174.78
  -5   2   2 3637.84  166.78
   2   3   2 3954.20  167.78
   3  -5   2 3965.00  165.18
   2   3   2 4292.37  175.78
  -5   2   2 3872.31  180.38
  -5   2   2 3960.30  165.68
   6  -4  -2  853.01   41.30
  -4  -2  -2  821.62   43.20
  -2   6  -2  842.52   42.80
   6  -4  -2  913.41   40.00
   6  -4  -2  922.11   53.29
   6  -4  -2  804.22   56.79
  -2   6  -2  858.71   43.70
  -2   6  -2  778.72   46.80
  -2   6  -2  870.41   42.30
  -2   6  -2  821.52   43.10
   6  -4  -2  845.22   39.70
  -4  -2  -2  850.51   43.20
  -4  -2  -2  842.62   44.80
   4   2   2  868.11   45.80
   4   2   2  792.12   50.79
   2  -6   2  912.71   44.50
   4   2   2  853.81   42.80
   2  -6   2  851.81   41.70
   4   2   2  770.82   67.49
   2  -6   2  894.71   46.80
  -6   4   2  863.81   54.79
   4   2   2  893.71   43.10
   2  -6   2  895.71   42.00
  -6   4   2  870.51   49.80
  -6   4   2  838.92   41.10
  -6   4   2  830.32   39.60
   1   3  -2    4.00    6.30
  -4   1  -2   -0.60   11.00
  -4   1  -2    1.50    3.90
   1   3  -2  -15.20   11.20
   1   3  -2   -3.80    4.80
   3  -4  -2   -0.70    5.00
   3  -4  -2   -5.00   13.30
  -4   1  -2   11.40    4.60
   1   3  -2   -1.70    6.50
   3  -4  -2    4.10    4.70
  -4   1  -2   12.20    4.20
   3  -4  -2   -8.50    6.40
   1   3  -2   -6.70    5.80
   1   3  -2   -2.90    4.30
   3  -4  -2    9.70   12.00
  -1  -3   2    2.40   11.20
   4  -1   2    0.70    3.20
  -3   4   2    6.70   11.30
  -3   4   2    2.40    5.20
  -3   4   2    2.70    3.90
  -1  -3   2   -0.70    4.20
  -1  -3   2   -5.20    6.10
  -3   4   2   -1.50    5.10
  -1  -3   2    5.10    5.30
   4  -1   2    8.10    4.20
  -3   4   2    4.90    2.00
  -1  -3   2    0.80    6.10
   4  -1   2   -1.00    4.00
   4  -1   2    3.00    9.60
  -1  -3   2    6.70    4.00
  -3   4   2   -2.10   12.30
   0  -4  -2   99.29   12.20
   0  -4  -2  107.79   14.40
   4   0  -2   86.39    8.90
  -4   4  -2  100.39    7.50
   4   0  -2   92.69   11.50
   0  -4  -2  113.69   29.20
  -4   4  -2   92.39   12.50
   0  -4  -2   96.69   11.90
   4   0  -2  107.09   11.50
   4   0  -2   99.29   12.30
   4   0  -2  101.79   19.10
   0  -4  -2   96.29   17.00
   4   0  -2  101.49   10.20
   4   0  -2   72.49   16.60
  -4   4  -2  115.89   13.80
  -4   4  -2  102.19   13.00
  -4   0   2   76.79   16.70
   4  -4   2  104.39   13.50
   4  -4   2   82.49   13.00
   0   4   2   95.39   11.30
   0   4   2   96.29   11.60
   4  -4   2   89.29   12.90
   0   4   2   73.99   12.70
  -4   0   2  106.39   13.50
  -4   0   2  109.99    8.90
   0   4   2  122.39   17.40
  -4   0   2  105.39    9.40
   4  -4   2  103.69    8.50
   4  -4   2  111.99    7.70
   0   4   2   45.20   24.10
  -4   0   2  111.19   12.90
   4  -4   2   83.89   11.10
  -4   7  -2  102.49   17.90
  -4   7  -2   99.69   11.70
  -3  -4  -2   71.49   14.10
  -3  -4  -2   92.29   15.20
   7  -3  -2   91.09   10.60
  -3  -4  -2  102.09   17.40
   7  -3  -2  108.99   13.60
  -4   7  -2  106.49   12.60
   7  -3  -2  117.89   15.40
   7  -3  -2   94.69   11.60
  -4   7  -2  126.79   23.00
  -4   7  -2   53.09   28.30
  -3  -4  -2   53.79   36.60
  -3  -4  -2   76.59   20.30
   7  -3  -2  108.29   26.70
  -4   7  -2   97.99   14.40
  -4   7  -2  120.69   22.30
  -7   3   2  123.39   21.20
   4  -7   2   82.79   11.20
  -7   3   2  110.29   22.20
   3   4   2  101.09   22.50
  -7   3   2  119.09   14.10
   3   4   2   85.79   14.10
   4  -7   2  103.99   12.20
   3   4   2   66.59   35.30
  -7   3   2   98.19    9.80
   3   4   2   97.29   13.90
   3   4   2   93.19   16.10
   4  -7   2  118.29   18.70
  -5  -3  -2  133.39   21.20
  -3   8  -2  132.79   25.30
  -3   8  -2  158.68   20.00
  -3   8  -2  165.18   19.00
   8  -5  -2  136.19   13.20
  -5  -3  -2   73.79   42.50
   8  -5  -2  107.99   14.60
   8  -5  -2  149.29   25.40
   8  -5  -2  125.59   11.80
  -3   8  -2  155.68   22.60
   3  -8   2  128.99   20.00
   3  -8   2  152.68   15.20
   3  -8   2  111.79   14.30
   5   3   2  126.89   16.10
   5   3   2  128.59   43.50
   5   3   2  130.89   17.20
  -8   5   2  122.99   11.90
   5   3   2  109.89   17.10
   3  -8   2  112.39   16.80
  -8   5   2  158.48   22.20
  -8   5   2  153.08   29.70
  -8   5   2  143.39   16.10
   3  -8   2  111.29   15.10
   5  -5  -2 1381.36   58.99
  -5   0  -2 1404.86   64.69
   5  -5  -2 1353.66   76.09
   5  -5  -2 1451.85   64.79
   5  -5  -2 1378.36   62.79
  -5   0  -2 1395.56   64.19
   0   5  -2 1372.16   65.49
   5  -5  -2 1364.76   79.99
   0   5  -2 1446.66   67.29
   5  -5  -2 1428.96   64.49
   0   5  -2 1324.87   68.59
   0   5  -2 1422.26   65.79
   0   5  -2 1370.26   82.89
  -5   0  -2 1430.26   63.99
   0   5  -2 1376.26   66.09
   0  -5   2 1406.06   64.99
   5   0   2 1451.65   63.39
  -5   5   2 1471.25   64.09
   0  -5   2 1289.57   81.29
   0  -5   2 1432.76   66.29
   5   0   2 1412.66   63.79
  -5   5   2 1399.76   62.89
  -5   5   2 1404.56   75.09
   5   0   2 1439.76   65.99
  -5   5   2 1490.75   62.79
   5   0   2 1385.46   82.69
   0  -5   2 1525.85   65.29
   0  -5   2 1449.15   68.19
  -5   5   2 1375.86   77.29
   0  -5   2 1519.45   68.09
   3   2  -2 4066.39  170.08
  -5   3  -2 3889.81  173.68
   2  -5  -2 3970.60  170.68
  -5   3  -2 3839.62  164.78
   3   2  -2 3914.31  171.68
   3   2  -2 3971.70  169.38
   3   2  -2 3973.50  169.78
   3   2  -2 4024.50  171.08
   3   2  -2 3942.61  185.78
   2  -5  -2 3771.62  172.58
   2  -5  -2 3874.81  169.38
   2  -5  -2 3642.14  173.78
  -3  -2   2 3999.80  169.08
  -2   5   2 3891.11  186.48
  -2   5   2 4264.17  173.18
   5  -3   2 3946.51  174.18
  -3  -2   2 4156.98  171.48
   5  -3   2 3970.70  165.88
  -3  -2   2 4081.49  185.48
   5  -3   2 3874.21  164.48
   5  -3   2 3895.61  164.88
  -3  -2   2 4131.39  169.08
   5  -3   2 4137.29  172.18
   5  -3   2 4111.19  170.08
  -3  -2   2 4224.78  169.68
  -2   5   2 3917.11  169.18
  -2   5   2 4253.07  194.18
  -3  -2   2 4208.08  172.58
  -2   5   2 4090.89  170.08
  -1  -5  -2   -4.30    6.90
  -5   6  -2   -7.80   10.90
   6  -1  -2    4.30    4.50
   6  -1  -2  -11.20    5.80
  -1  -5  -2   12.10   14.40
  -5   6  -2    9.20    5.60
   6  -1  -2    6.30    7.40
  -5   6  -2    3.60    4.80
   6  -1  -2    0.50   20.60
   6  -1  -2    1.40   13.30
  -1  -5  -2  -21.60    9.70
  -1  -5  -2    2.00    9.60
   6  -1  -2   -0.40    9.80
  -5   6  -2   -1.00    8.40
   6  -1  -2   -5.20    6.30
  -1  -5  -2  -33.50   29.80
  -5   6  -2    1.20    8.20
  -6   1   2   -8.90   12.00
  -6   1   2  -19.70    8.30
   1   5   2   -8.30    8.90
   5  -6   2   17.30    9.40
   5  -6   2    6.70    5.00
   5  -6   2    0.50    6.10
   5  -6   2   -7.40   11.90
  -6   1   2    5.40    6.10
   1   5   2  -15.70   13.40
   1   5   2    8.10   30.60
  -6   1   2   13.50    5.50
   5  -6   2    1.00    7.40
   1   5   2   17.90    9.40
   5  -6   2   -0.20    4.40
   1   5   2   13.70    7.20
   9  -4  -2  502.85   27.70
  -5   9  -2  527.05   47.70
   9  -4  -2  546.05   34.90
  -5   9  -2  477.65   33.90
  -5   9  -2  508.15   31.20
   9  -4  -2  482.85   34.30
  -5   9  -2  487.55   44.70
   9  -4  -2  494.25   29.40
  -4  -5  -2  476.55   34.10
   9  -4  -2  518.35   41.80
  -9   4   2  486.25   27.20
   4   5   2  433.26   76.49
   4   5   2  489.75   39.60
   5  -9   2  536.35   32.70
   5  -9   2  526.75   30.00
   5  -9   2  495.15   29.90
   5  -9   2  534.55   39.50
   5  -9   2  509.65   32.10
   4   5   2  522.55   34.40
  -9   4   2  502.45   47.20
   4   5   2  529.55   36.00
  -9   4   2  504.95   40.60
  -4  10  -2  263.27   44.90
  -6  -4  -2  212.48   36.70
  10  -6  -2  281.07   20.10
  -4  10  -2  254.77   29.40
  -6  -4  -2  250.77   26.60
  10  -6  -2  317.37   38.00
  -6  -4  -2  155.98   60.89
  10  -6  -2  273.97   17.90
  -4  10  -2  145.39   53.39
  10  -6  -2  260.27   24.80
  10  -6  -2  260.87   27.10
  -4  10  -2  257.97   40.60
  -4  10  -2  292.27   30.80
   4 -10   2  253.07   29.60
   6   4   2  297.07   27.90
 -10   6   2  304.27   32.20
   6   4   2  257.97   28.70
 -10   6   2  230.28   40.30
   4 -10   2  251.07   27.30
   4 -10   2  308.17   34.10
   6   4   2  279.07   33.10
   6   4   2  293.17   65.79
   4 -10   2  268.97   23.60
   4 -10   2  273.57   24.50
  -1   7  -2   30.10   38.50
   7  -6  -2   11.70    6.30
  -6  -1  -2    1.80    9.90
   7  -6  -2    4.70   17.00
   7  -6  -2   13.00    7.30
  -6  -1  -2   -6.40    8.20
  -1   7  -2  -11.00   10.10
  -1   7  -2   -1.90    8.60
  -1   7  -2   -0.40   10.00
  -1   7  -2   -4.20   21.90
   7  -6  -2    6.50    6.70
  -6  -1  -2  -21.50   31.70
   7  -6  -2    2.10    4.30
   6   1   2    4.00   19.20
   6   1   2  -26.20   23.60
  -7   6   2    6.40   19.00
   1  -7   2    3.80    9.60
  -7   6   2    0.90    5.60
  -7   6   2   19.30    8.90
   6   1   2   -7.40    8.20
   1  -7   2   -4.30    7.60
   6   1   2    9.60    7.50
   1  -7   2  -11.10   10.80
  -7   6   2   -1.90    6.00
  -7   6   2    5.90   13.00
   1  -7   2   -7.60    7.30
   1  -7   2    1.00   11.30
   6   1   2    8.40    9.20
  -6   2  -2  889.61   40.60
   2   4  -2  874.71   63.19
   4  -6  -2  845.92   46.40
   4  -6  -2  832.32   42.00
   4  -6  -2  705.33   64.09
   2   4  -2  857.91   44.10
   2   4  -2  849.41   45.30
   2   4  -2  879.61   45.20
   4  -6  -2  870.71   49.10
   2   4  -2  837.02   44.20
  -6   2  -2  872.51   39.80
   2   4  -2  812.32   45.70
   4  -6  -2  877.01   43.30
   6  -2   2  869.21   51.79
  -4   6   2  898.41   61.59
  -2  -4   2  896.81   45.80
  -2  -4   2  829.92   61.39
   6  -2   2  862.81   50.29
  -2  -4   2  829.92   42.80
  -2  -4   2  847.02   42.90
  -4   6   2  906.31   44.40
   6  -2   2  872.31   41.90
  -4   6   2  876.81   42.20
  -2  -4   2  838.22   45.10
  -2  -4   2  872.51   46.10
  -4   6   2  802.92   55.69
   6  -2   2  883.01   38.70
  -4   6   2  867.71   43.00
   6  -2   2  893.61   39.20
   5   1  -2   12.30   10.10
   5   1  -2  -11.60   18.40
   1  -6  -2   10.60   11.70
   1  -6  -2   -5.40   10.70
   1  -6  -2   15.70    8.10
   5   1  -2    3.00    7.20
   5   1  -2    2.70    7.00
  -6   5  -2    5.70    7.50
  -6   5  -2   -0.80   12.10
   5   1  -2    2.80    7.00
   5   1  -2    8.20   17.30
  -6   5  -2    0.70    3.00
  -6   5  -2    3.40    3.80
   5   1  -2   -2.10    7.10
   1  -6  -2    2.80    8.90
   1  -6  -2   36.60   32.20
  -5  -1   2    2.90    8.30
  -1   6   2   -5.70    8.70
  -1   6   2  -17.50   29.00
   6  -5   2    0.80    3.50
  -1   6   2   11.60    9.90
   6  -5   2    2.40    9.80
  -5  -1   2   -5.70    7.70
   6  -5   2    1.60    2.50
  -1   6   2   28.60   13.80
   6  -5   2    1.60    2.60
   6  -5   2   -7.10   14.00
   6  -5   2   -5.70    6.90
  -5  -1   2   -4.40    5.50
  -5  -1   2  -28.50   13.80
  -5  -1   2    5.40    7.50
  -1   6   2    4.20    7.40
  -5  -1   2   -5.10    8.80
   8  -2  -2   26.60    9.60
  -6   8  -2    9.40   24.40
  -6   8  -2   21.00    7.90
   8  -2  -2   17.50    9.30
  -6   8  -2   14.10    8.00
  -2  -6  -2    1.80   19.10
   8  -2  -2   20.30    5.60
  -2  -6  -2    2.70   10.60
  -6   8  -2   22.20   11.90
   8  -2  -2   14.60   19.50
  -6   8  -2   22.00   18.50
  -2  -6  -2   -3.70   40.40
   8  -2  -2    5.60    9.40
   8  -2  -2   34.80   14.60
  -6   8  -2   26.20   14.70
   6  -8   2   36.60   10.30
   2   6   2  -20.00   43.10
   6  -8   2   18.20    6.50
  -8   2   2   12.00    6.40
   2   6   2    3.10   17.80
   6  -8   2    8.20    7.90
   6  -8   2   22.30    9.90
   2   6   2   17.70   11.20
   2   6   2   12.00   14.50
  -8   2   2   41.80   18.30
   6  -8   2   30.10   13.10
  -6  11  -2  585.24   42.70
  -5  -6  -2  461.55   59.09
  11  -5  -2  598.04   31.40
  -5  -6  -2  383.96   89.29
  -5  -6  -2  607.04   42.10
  -6  11  -2  601.24   38.10
  11  -5  -2  573.74   41.50
  -6  11  -2  450.35   73.29
  11  -5  -2  593.44   51.19
  11  -5  -2  610.84   33.40
  -6  11  -2  521.35   58.79
  -6  11  -2  560.14   61.69
   5   6   2  593.64   47.10
   5   6   2  581.14   40.60
 -11   5   2  589.94   49.40
   6 -11   2  597.74   39.50
 -11   5   2  523.25   63.39
   6 -11   2  610.74   35.50
   6 -11   2  559.64   41.70
   5   6   2  454.15   90.59
 -11   5   2  559.34   31.00
   6 -11   2  683.43   47.50
   6 -11   2  570.24   36.30
  12  -7  -2  246.88   37.80
  -5  12  -2  227.48   49.90
  -5  12  -2  231.88   71.29
  -5  12  -2  234.38   45.10
  12  -7  -2  187.28   15.80
  12  -7  -2  181.78   16.90
  12  -7  -2  220.18   27.80
  -7  -5  -2  228.48   29.60
  -5  12  -2  205.18   26.20
 -12   7   2  187.88   28.60
   5 -12   2  256.97   35.90
 -12   7   2  207.28   46.90
   7   5   2  225.78   33.00
   7   5   2  186.18   77.99
   5 -12   2  211.38   27.20
   5 -12   2  177.78   22.90
   7   5   2  206.08   26.50
 -12   7   2  196.68   17.40
   9  -7  -2   98.59   14.00
   9  -7  -2  114.89   14.10
   9  -7  -2  101.99   28.90
  -2   9  -2  115.09   17.60
  -7  -2  -2   97.69   17.00
  -2   9  -2   95.69   33.10
  -7  -2  -2   -7.20   47.30
  -2   9  -2   15.60   50.69
  -2   9  -2  144.69   20.60
   9  -7  -2   81.19   10.70
   9  -7  -2  108.89   12.50
   7   2   2  126.69   17.40
   2  -9   2  123.29   21.00
   2  -9   2   74.09   18.30
   2  -9   2  108.69   17.00
  -9   7   2  124.09   21.30
   2  -9   2   64.89   14.50
   2  -9   2   99.29   20.70
   7   2   2  116.49   20.20
   7   2   2   98.49   17.60
  -9   7   2  162.78   36.20
   7   2   2   74.29   45.10
  -9   7   2  111.79   11.80
  -7   1  -2    8.10    8.90
   1   6  -2   60.19   41.80
   1   6  -2   -5.40   17.20
  -7   1  -2    2.10    8.20
   1   6  -2    0.90   11.60
   1   6  -2  -15.20   23.20
   6  -7  -2   -3.80    7.30
   1   6  -2    1.90    8.30
   6  -7  -2    3.80   21.40
  -7   1  -2   -8.80    6.80
   1   6  -2   -0.30    9.00
  -7   1  -2   23.00   25.70
   6  -7  -2   13.60    9.90
  -1  -6   2   24.00   10.60
   7  -1   2    8.10    5.40
  -6   7   2  -20.80   17.20
  -1  -6   2    8.70   10.90
  -6   7   2   -0.80    8.30
  -1  -6   2    3.40    9.50
  -1  -6   2    5.60    7.90
  -6   7   2   -8.50    5.80
   7  -1   2   14.70   19.50
   7  -1   2   -3.20    7.70
  -6   7   2   19.60    9.70
   7  -1   2   -5.80   16.70
  -6   7   2  -14.60   18.50
   7  -1   2    1.50    6.60
   7  -1   2  -13.60   22.30
  -1  -6   2   37.80   14.00
   4   3  -2   84.49   13.10
   3  -7  -2  110.79   14.60
  -7   4  -2   93.19    7.70
   4   3  -2  106.99   15.20
   3  -7  -2   90.19   17.90
   4   3  -2   70.09   15.60
   3  -7  -2   54.09   17.20
   4   3  -2  119.49   15.20
   3  -7  -2  101.79   13.70
   3  -7  -2  135.09   38.80
   4   3  -2   84.79   14.60
   4   3  -2   89.59   27.70
  -7   4  -2   76.69   14.90
  -7   4  -2   94.79    8.30
   7  -4   2   96.09   15.30
  -3   7   2  116.39   14.30
  -3   7   2   94.39    9.00
  -4  -3   2   66.69   26.20
  -3   7   2  128.39   25.60
  -4  -3   2   93.79   13.10
  -3   7   2  119.09   37.40
  -4  -3   2  118.59   15.10
  -4  -3   2   65.09   14.80
   7  -4   2  104.89   10.70
   7  -4   2  115.19   21.20
  -4  -3   2   75.99   15.20
   7  -4   2   98.39   10.30
  -3   7   2   98.99   17.00
  -3   7   2  137.39   15.70
  -7   7  -2  116.39    9.50
  -7   7  -2   92.29   21.20
   0  -7  -2  124.99   18.30
   0  -7  -2  104.09   23.50
   7   0  -2  112.59   15.10
   7   0  -2  103.19   27.20
   7   0  -2  129.19   17.10
  -7   7  -2  100.49   21.70
   0  -7  -2  112.09   18.70
   7   0  -2  159.48   17.90
  -7   7  -2  129.19   15.60
   7   0  -2  121.79   16.00
  -7   7  -2  123.19   10.90
   7  -7   2  120.99    8.70
   7  -7   2  130.79   24.80
   0   7   2  130.09   21.30
   0   7   2  141.59   20.80
   0   7   2  143.09   18.10
   7  -7   2  128.69   15.00
   0   7   2  203.38   54.29
   7  -7   2  127.39    8.50
   7  -7   2  150.68   20.90
  -7   0   2  131.69   14.70
   7  -7   2  135.59   17.80
  10  -3  -2    3.50   12.70
  10  -3  -2   -2.10   10.50
  10  -3  -2    3.90   10.50
  -7  10  -2   -9.90   23.30
  10  -3  -2   22.40   23.80
  -7  10  -2  -14.20   18.30
  -7  10  -2   -9.60   15.50
  -3  -7  -2   16.20   26.60
  -7  10  -2  -21.30   32.80
  -7  10  -2    1.90   10.50
  -3  -7  -2  -25.00   13.60
  -3  -7  -2  -95.29   57.99
   7 -10   2   21.80    9.30
   7 -10   2    1.40   10.80
   3   7   2   -4.20   13.50
 -10   3   2    1.00   20.40
 -10   3   2    5.20    7.90
   7 -10   2    0.60   15.80
   3   7   2   27.50   17.90
   7 -10   2   -0.20   14.50
   3   7   2  -17.00   63.09
   7 -10   2   17.60    9.20
  -6  -7  -2  282.27   54.99
  13  -6  -2  235.28   20.90
  -7  13  -2  298.07   54.99
  13  -6  -2  165.08   49.80
  -7  13  -2  266.87   34.10
  -6  -7  -2  284.97   34.70
  -7  13  -2  220.18   48.90
  13  -6  -2  272.97   32.20
   7 -13   2  194.58   34.40
   6   7   2  106.19  125.49
   7 -13   2  232.48   28.20
   6   7   2  206.88   52.79
   7 -13   2  231.28   27.20
  -8  -6  -2    0.50   45.10
  -6  14  -2   68.59   53.99
  -6  14  -2   40.50   23.20
  -8  -6  -2   28.70   25.00
  14  -8  -2  -17.60   22.80
  14  -8  -2   41.70   30.20
   6 -14   2   -0.30   21.30
   8   6   2   29.40   24.00
   6 -14   2  -24.30   28.60
   6 -14   2   18.20   22.10
 -14   8   2  -23.40   48.00
   8   6   2   -5.20   31.60
  11  -8  -2  217.78   37.90
  -3  11  -2  252.27   32.00
  -3  11  -2  196.18   78.79
  -3  11  -2  241.28   29.10
  11  -8  -2  214.98   20.40
  11  -8  -2  214.98   17.50
  -3  11  -2  256.77   43.80
  -3  11  -2  215.68   53.89
  -8  -3  -2  241.38   29.40
  11  -8  -2  192.98   19.20
  11  -8  -2  195.98   16.70
   8   3   2  247.68   27.60
 -11   8   2  229.58   30.00
 -11   8   2  210.18   42.80
   3 -11   2  236.38   25.80
   8   3   2  227.28   71.29
   3 -11   2  260.67   35.80
   3 -11   2  251.67   28.00
   8   3   2  251.57   32.20
   3 -11   2  261.57   33.80
   8   3   2  198.48   26.00
   0   8  -2 3626.84  163.88
   8  -8  -2 3735.73  159.78
   8  -8  -2 3607.44  157.38
   0   8  -2 3609.54  163.38
  -8   0  -2 3695.53  158.88
   0   8  -2 3570.44  191.48
   8  -8  -2 3776.52  156.58
   8   0   2 3649.14  157.68
   0  -8   2 3499.95  163.08
  -8   8   2 3782.72  183.58
   8   0   2 3695.93  163.18
   0  -8   2 3709.83  161.78
   8   0   2 3731.23  157.88
   0  -8   2 3811.42  166.98
  -8   8   2 3893.31  171.28
  -8   8   2 3454.65  157.58
  -8   8   2 3693.33  155.88
   8   0   2 3569.04  189.28
   3   5  -2   64.19   46.20
   5  -8  -2  139.99   16.60
   3   5  -2  125.49   17.60
   3   5  -2  150.58   38.50
   3   5  -2  140.39   21.40
   3   5  -2  127.09   17.80
   5  -8  -2  143.79   17.30
   5  -8  -2  120.99   18.50
   5  -8  -2   72.09   34.50
   3   5  -2  128.09   21.40
  -8   3  -2  105.49   12.60
  -8   3  -2  115.59   12.20
  -5   8   2   96.49   18.40
  -3  -5   2  163.68   21.20
   8  -3   2  146.19   21.50
  -5   8   2  113.89   29.20
  -3  -5   2  126.89   20.50
   8  -3   2  111.69   14.40
  -5   8   2  138.79   14.60
   8  -3   2  125.39   30.80
  -3  -5   2  128.99   15.90
  -5   8   2  120.79   36.80
   2  -8  -2    8.60   13.30
   6   2  -2   40.90   27.90
   6   2  -2    7.60   11.40
   6   2  -2   30.00   12.80
   6   2  -2   44.60   12.70
   2  -8  -2   15.20   15.50
  -8   6  -2   25.10   15.10
   2  -8  -2   20.00   11.30
   6   2  -2   10.00   10.80
   8  -6   2   33.50   11.80
  -2   8   2   12.80    9.50
   8  -6   2   28.80   12.80
  -6  -2   2   31.20    9.80
  -2   8   2   10.40   15.40
   8  -6   2   17.10    7.00
  -2   8   2   11.60   35.00
  -2   8   2   20.50    9.20
   8  -6   2   23.50   23.20
  -8   9  -2 1073.89   55.39
  -1  -8  -2 1085.29   59.69
  -8   9  -2  986.10   47.90
  -8   9  -2  979.50   47.10
  -8   9  -2  992.80   67.79
   8  -9   2 1020.10   60.69
   8  -9   2 1033.30   46.60
   8  -9   2 1064.79   53.09
   8  -9   2 1028.70   46.10
   1   8   2 1191.38   67.59
   1   8   2 1075.09   58.29
  -4  -8  -2  -54.19   85.79
  -4  -8  -2   -8.30   32.40
  12  -4  -2   14.20   13.30
  12  -4  -2   33.60   48.60
  -8  12  -2   61.69   30.50
  -4  -8  -2   32.80   20.50
  -8  12  -2   22.60   37.30
  -8  12  -2   14.70   15.10
  -8  12  -2   40.10   49.00
  12  -4  -2    8.00   28.30
  12  -4  -2   35.40   19.90
  -8  12  -2   50.19   22.40
   4   8   2   21.90   18.30
   4   8   2   52.39   24.60
 -12   4   2   19.60   11.10
   8 -12   2   67.79   24.60
   8 -12   2   15.90   12.20
   4   8   2  126.59   85.39
   8 -12   2    6.20   13.10
  -7  -8  -2   56.79   33.00
  15  -7  -2   65.39   57.69
  -8  15  -2   75.29   61.69
  -7  -8  -2  117.19   52.69
  15  -7  -2   62.69   29.00
   8 -15   2   -8.50   32.10
   7   8   2   24.60   26.20
   8 -15   2   25.70   22.60
   7   8   2   59.29   39.40
  -7  16  -2   45.00   76.59
  16  -9  -2   43.90   30.90
   9   7   2   11.80   28.20
   7 -16   2    9.60   38.20
   7 -16   2   28.20   28.80
   9   7   2   12.20   41.80
  -4  13  -2  103.29   53.59
  -4  13  -2   48.70   25.50
  -4  13  -2   29.60   94.99
  13  -9  -2   45.30   22.60
  13  -9  -2   45.30   17.40
  -9  -4  -2   61.79   24.70
  -4  13  -2   -2.60   28.20
  13  -9  -2   33.60   28.00
   9   4   2   57.99   28.70
 -13   9   2   33.30   45.90
 -13   9   2   69.39   21.30
   4 -13   2   45.20   21.50
   4 -13   2   23.40   28.60
  10  -9  -2  233.98   43.50
  10  -9  -2  304.67   21.60
  10  -9  -2  306.47   28.30
  10  -9  -2  301.27   21.90
  -1  10  -2  398.76   38.10
  -1  10  -2  313.47   92.89
  -1  10  -2  290.27   30.90
  -9  -1  -2  335.57   29.70
  -1  10  -2  356.66   63.69
   9   1   2  272.97   25.90
   9   1   2  180.58   52.59
 -10   9   2  315.27   50.39
   1 -10   2  314.37   33.20
 -10   9   2  286.27   34.50
   1 -10   2  297.27   28.50
   9   1   2  265.47   31.40
   1 -10   2  256.97   35.20
   2   7  -2  111.39   19.80
   2   7  -2  110.69   19.40
   7  -9  -2   66.49   38.00
   7  -9  -2  113.39   16.60
   7  -9  -2  107.49   15.50
   2   7  -2   84.59   36.90
   7  -9  -2  108.99   19.30
   2   7  -2   83.19   57.89
  -7   9   2   92.69   13.80
  -7   9   2  151.78   37.20
   9  -2   2   91.99   25.10
  -7   9   2  114.19   19.10
  -7   9   2   99.19   30.70
   9  -2   2  129.79   29.90
  -2  -7   2  102.49   20.10
  -2  -7   2   97.09   19.70
  -2  -7   2  107.89   17.00
   5   4  -2  581.04   37.80
   4  -9  -2  493.35   42.20
   5   4  -2  491.25   82.99
   4  -9  -2  367.56   64.69
   4  -9  -2  516.35   34.40
   4  -9  -2  535.75   35.80
   5   4  -2  510.35   39.90
   5   4  -2  517.55   36.00
   5   4  -2  569.54   37.70
  -5  -4   2  563.44   32.90
  -4   9   2  536.65   25.00
  -5  -4   2  488.05   37.80
   9  -5   2  489.75   36.50
  -4   9   2  556.54   71.39
   9  -5   2  546.05   31.00
  -4   9   2  569.34   58.39
  -4   9   2  516.35   33.10
   8   1  -2  942.91   57.19
   1  -9  -2  923.11   66.79
   8   1  -2  997.40   54.59
   8   1  -2 1051.79   82.59
   8   1  -2 1052.99   54.99
  -9   8  -2 1015.90   68.19
   8   1  -2 1044.20   55.79
   1  -9  -2 1098.19   59.19
  -1   9   2 1039.90   57.19
   9  -8   2  981.00   54.49
  -1   9   2 1038.50   65.09
   9  -8   2 1100.99   60.89
  -8  -1   2 1010.60   52.29
   9  -8   2 1044.60   49.70
  -1   9   2 1147.69   56.89
  11  -2  -2   12.20   16.20
  -2  -9  -2   22.10   19.00
  -2  -9  -2  -18.60   31.20
  -2  -9  -2  -16.10   79.89
  -9  11  -2  -13.90   29.30
  -9  11  -2   24.70   13.70
  -9  11  -2   22.30   31.40
  11  -2  -2   -0.70   13.90
  11  -2  -2 -101.49   46.30
   9 -11   2  -25.80   19.70
   2   9   2   11.40   21.80
   2   9   2  -21.10   77.79
   9 -11   2   11.30    9.00
   2   9   2   -4.60   17.70
   9 -11   2    9.20   18.80
   9 -11   2   -4.50    8.10
   9 -11   2   -1.50   11.50
 -11   2   2   35.50   12.90
  14  -5  -2   71.79   29.00
  -5  -9  -2   79.09   27.20
  -9  14  -2   71.59   58.19
  -5  -9  -2  110.69   48.20
   9 -14   2  106.09   29.40
   9 -14   2   37.10   17.30
   5   9   2   62.69   25.30
   9 -14   2   96.49   20.00
   5   9   2   94.39   35.70
  17  -8  -2   97.99   43.30
  -8  -9  -2  104.49   66.59
  -9  17  -2  -47.50   87.29
   9 -17   2   78.19   31.60
   8   9   2   95.59   36.70
   8   9   2  127.79   52.69
   9 -17   2  105.09   49.70
  15 -10  -2   34.40   28.40
  -5  15  -2   62.89   67.49
 -10  -5  -2   30.80   31.70
  -5  15  -2  102.69   36.80
  10   5   2   67.39   38.00
  10   5   2   54.29   28.40
   5 -15   2   90.39   28.90
   5 -15   2  -36.80   37.70
   5 -15   2   15.10   28.60
 -15  10   2   21.20   62.99
  -2  12  -2   67.89   86.59
  12 -10  -2   33.90    8.60
 -10  -2  -2   47.40   18.30
  12 -10  -2   51.69   37.60
  -2  12  -2   24.40   21.80
  -2  12  -2  126.89   58.29
  -2  12  -2    6.10   24.70
  10   2   2   54.49   18.80
 -12  10   2   33.20   44.70
   2 -12   2    2.50   19.90
   2 -12   2   21.90   21.50
  10   2   2   58.89   25.50
   2 -12   2   50.29   33.90
 -12  10   2   33.00   20.40
   1   9  -2  305.67   36.60
   9 -10  -2  379.86   32.30
   9 -10  -2  299.17   25.70
   1   9  -2  242.08   85.59
   1   9  -2  350.86   61.89
   1   9  -2  297.67   32.00
   9 -10  -2  306.67   25.00
 -10   1  -2  278.27   26.00
  -1  -9   2  294.97   28.60
  -9  10   2  328.87   23.40
  -9  10   2  289.07   31.40
  10  -1   2  325.07   25.70
  -9  10   2  358.06   44.00
  -1  -9   2  284.67   38.00
  10  -1   2  330.57   24.20
  10  -1   2  257.17   32.00
  10  -1   2  399.16   57.89
  -9  10   2  264.17   48.10
  -1  -9   2  281.37   32.80
   6 -10  -2  283.17   27.60
   4   6  -2  323.97   32.60
   6 -10  -2  318.47   34.40
 -10   4  -2  255.47   18.60
 -10   4  -2  290.47   18.70
   4   6  -2  308.97   28.90
   4   6  -2  191.48   71.29
   6 -10  -2  268.47   26.10
  -6  10   2  374.86   58.59
  -4  -6   2  227.98   30.90
  -4  -6   2  279.87   33.30
  -6  10   2  257.47   47.00
  10  -4   2  237.38   24.50
  10  -4   2  290.07   23.80
  10  -4   2  241.08   23.10
  -4  -6   2  273.47   25.70
  -6  10   2  297.87   23.70
   3 -10  -2   16.50   18.40
   7   3  -2  -12.50   12.50
   7   3  -2    4.50   35.20
   7   3  -2   11.70   55.19
   3 -10  -2  -28.30   20.60
   3 -10  -2   -1.70   14.30
   7   3  -2   15.50   17.20
 -10   7  -2   -4.60   23.40
   7   3  -2   22.40   18.80
   3 -10  -2   75.79   54.89
   7   3  -2    0.80   14.40
  10  -7   2   28.50   16.80
  -3  10   2  -10.90   50.29
  10  -7   2   -8.40   13.90
  -7  -3   2    3.40   18.00
  -7  -3   2   -4.70   10.80
  -3  10   2   20.70   34.80
  -3  10   2   -6.30   11.80
  10  -7   2   -2.30    7.70
  -3  10   2   -2.50    9.70
  10   0  -2  753.52   53.69
  10   0  -2  822.62   48.00
   0 -10  -2  759.42   52.59
  10   0  -2  678.83   48.60
 -10  10  -2  801.02   69.39
   0 -10  -2  749.73   66.39
  10   0  -2  799.12   49.10
  10 -10   2  822.02   46.10
  10 -10   2  785.72   52.89
  10 -10   2  859.61   56.19
   0  10   2  818.62   51.79
 -10   0   2  814.92   45.90
   0  10   2  812.82  117.69
   0  10   2  898.61   62.39
 -10  13  -2  303.97   39.90
  -3 -10  -2   57.59  112.09
  13  -3  -2  324.47   30.50
 -10  13  -2  318.47   59.29
  -3 -10  -2  360.76   59.59
  -3 -10  -2  342.47   43.40
  13  -3  -2  333.57   39.40
  10 -13   2  337.07   43.60
  10 -13   2  285.17   23.00
   3  10   2  406.56   51.89
  10 -13   2  305.77   27.30
   3  10   2  319.57  116.69
   3  10   2  282.67   38.20
  16  -6  -2   -8.70   34.30
 -10  16  -2  -42.20   73.29
  -6 -10  -2   92.39   63.69
  -6 -10  -2   37.80   32.00
   6  10   2   42.90   32.90
   6  10   2  -26.60   47.60
  10 -16   2   40.30   23.20
  10 -16   2   78.39   37.40
  17 -11  -2   17.90   37.60
  -6  17  -2  -28.60   96.99
   6 -17   2   46.30   36.00
  11   6   2  -13.50   35.40
   6 -17   2   39.00   53.19
 -17  11   2  -71.19   86.79
  11   6   2  -20.50   46.50
  14 -11  -2  674.93   55.79
  -3  14  -2  893.01   76.69
 -11  -3  -2  834.22   64.79
  -3  14  -2  929.01  106.69
  -3  14  -2  725.43   59.09
   3 -14   2  749.53   55.39
  11   3   2  787.32   54.69
   3 -14   2  697.03   70.19
 -14  11   2  972.40  111.29
  11   3   2  793.32   69.99
   3 -14   2  640.24   59.89
   0  11  -2    1.90   23.10
   0  11  -2   -3.70   88.39
   0  11  -2   23.00   24.30
   0  11  -2  -39.60   58.49
  11 -11  -2   36.00   45.50
 -11   0  -2  -11.40   17.40
  11 -11  -2    6.40   18.90
  11 -11  -2   -5.00   11.90
 -11  11   2  -38.80   43.40
   0 -11   2  -30.80   22.10
   0 -11   2    6.50   25.30
  11   0   2  -18.80   14.70
   0 -11   2    0.50   17.50
  11   0   2   21.90   21.70
 -11  11   2  -15.50   23.30
   8 -11  -2  186.78   23.80
   3   8  -2  266.27   67.59
   3   8  -2  205.28   29.40
   8 -11  -2  254.27   31.90
   3   8  -2   87.09   83.79
   3   8  -2  243.18   30.00
   8 -11  -2  185.88   24.40
  11  -3   2  229.28   16.60
  -8  11   2  261.57   47.70
  11  -3   2  198.58   25.60
  11  -3   2  221.28   16.20
  11  -3   2  262.87   38.60
  -3  -8   2  251.77   34.80
  -8  11   2  193.78   47.70
  -3  -8   2  217.78   27.00
  -8  11   2  217.48   23.60
   5 -11  -2  717.63  106.49
   6   5  -2  581.44   42.20
   6   5  -2  613.94   44.90
   6   5  -2  592.84   83.19
   6   5  -2  384.06   86.89
  11  -6   2  588.94   36.20
  -6  -5   2  597.64   39.20
  11  -6   2  573.14   44.20
  11  -6   2  634.54   45.70
  -6  -5   2  592.14   48.30
   2 -11  -2   86.59   80.59
   9   2  -2  -52.69   40.40
   9   2  -2   15.30   21.10
   2 -11  -2    2.50   18.10
   9   2  -2    6.80   19.60
   9   2  -2   20.60   15.00
   2 -11  -2   38.20   27.80
   9   2  -2  -65.09   68.59
 -11   9  -2   19.00   28.20
   9   2  -2   27.00   22.20
  -2  11   2   29.20   18.50
  -2  11   2   11.70   16.60
  -2  11   2   65.09   71.09
  -9  -2   2   13.50   13.00
  11  -9   2    1.20   10.40
  -2  11   2  -11.30   25.00
  11  -9   2    4.30   16.20
  11  -9   2    7.80   20.20
  -9  -2   2    4.50   22.10
  -1 -11  -2  132.29  113.19
  12  -1  -2    8.70   23.00
  12  -1  -2  -28.60   15.90
 -11  12  -2   19.70   41.20
  -1 -11  -2   33.10   41.50
  11 -12   2   19.40   14.40
  11 -12   2   12.80   24.60
   1  11   2  -77.19   91.59
   1  11   2  -22.60   28.80
   1  11   2   23.70   23.40
 -11  15  -2  308.67   72.29
  15  -4  -2  337.07   47.80
  -4 -11  -2  213.48   41.40
  -4 -11  -2  178.58   59.29
  15  -4  -2  315.87   33.20
  11 -15   2  200.48   45.00
   4  11   2  345.97   53.19
   4  11   2  297.17   44.90
  -4  16  -2   85.59   86.29
  16 -12  -2  138.79   36.10
   4 -16   2  104.39   35.10
   4 -16   2   43.10   49.60
  12   4   2   24.40   43.30
 -16  12   2  158.18   86.39
  -1  13  -2  101.69   30.80
  -1  13  -2   85.19   36.80
  -1  13  -2   95.19  208.38
   1 -13   2   41.80   24.40
 -13  12   2   91.49   63.19
  12   1   2  106.59   33.40
   1 -13   2   51.89   38.20
  12   1   2  121.89   22.70
   2  10  -2   36.10   22.20
   2  10  -2   43.00   26.80
   2  10  -2  -38.60   96.99
   2  10  -2   88.49   70.29
  10 -12  -2   32.70   16.10
  10 -12  -2   95.69   26.10
  -2 -10   2   32.20   19.70
  12  -2   2   42.20   13.00
 -10  12   2    5.90   15.20
 -10  12   2   27.80   45.80
 -10  12   2   53.39   38.90
  12  -2   2   95.89   24.50
  -2 -10   2   -6.50   25.40
   7 -12  -2  252.17   29.90
   5   7  -2  176.78   29.10
   5   7  -2   75.19   90.39
   7 -12  -2  240.38   36.50
   5   7  -2  244.58   33.90
   5   7  -2  235.68   63.39
  -5  -7   2  179.38   25.30
  12  -5   2  223.18   26.30
  12  -5   2  195.18   30.70
  -7  12   2  298.47   56.39
  -5  -7   2  252.47   35.60
  -7  12   2  203.48   26.00
  -7  12   2  276.17   60.39
   4 -12  -2   34.90   20.90
   8   4  -2   70.59   78.79
   8   4  -2   77.49   53.19
   8   4  -2    3.60   19.00
   4 -12  -2   -0.30   29.30
   8   4  -2   42.40   22.20
  -4  12   2   71.69   63.09
  12  -8   2   46.50   21.30
  -4  12   2   22.50   47.70
  -4  12   2   12.30   17.90
  -8  -4   2   23.10   26.40
  12  -8   2   10.10   21.20
  12  -8   2   19.10   13.20
  -8  -4   2   12.60   15.20
   1 -12  -2 -172.78   93.79
  11   1  -2  -20.20   16.20
  11   1  -2  -16.90   23.90
 -12  11  -2  105.29   44.30
   1 -12  -2  -38.60   25.10
   1 -12  -2  -11.80   42.50
  -1  12   2   -0.80   21.70
  12 -11   2  -12.80   13.40
  -1  12   2   38.90   93.09
  -1  12   2   11.90   37.30
 -11  -1   2   -4.40   16.70
  12 -11   2   26.90   25.50
  12 -11   2    1.30   17.40
  -2 -12  -2    8.80   49.99
  14  -2  -2  114.29   24.10
  14  -2  -2  117.69   38.10
  -2 -12  -2   79.39   32.30
   2  12   2   52.69   43.00
  12 -14   2   65.59   34.10
   2  12   2  137.39   34.20
  -5 -12  -2   81.79   81.39
  -5 -12  -2   67.89   42.90
  17  -5  -2   96.29   49.80
 -12  17  -2 -138.09   85.39
   5  12   2   39.40   42.30
   5  12   2  208.98   67.89
  12 -17   2  -38.20   44.70
  -2  15  -2   46.80   38.20
  -2  15  -2   88.99   80.99
  -2  15  -2    5.70   45.20
  15 -13  -2   22.30   33.40
   2 -15   2   47.20   33.60
 -15  13   2  -26.30   83.49
  13   2   2   -9.10   24.90
   2 -15   2   22.40   45.60
  13   2   2   45.20   39.70
  12 -13  -2   66.79   16.40
  12 -13  -2   87.99   30.70
   1  12  -2  137.09  130.59
  13  -1   2   77.99   18.40
  -1 -12   2   73.79   25.80
  -1 -12   2  -13.30   33.30
 -12  13   2  119.29   61.99
   4   9  -2  100.19   28.90
   9 -13  -2  101.89   30.50
   4   9  -2   19.80   25.20
   9 -13  -2   20.20   20.80
   4   9  -2  -58.39  103.89
   4   9  -2   88.39   72.49
  13  -4   2   84.39   23.40
  -4  -9   2  110.09   34.80
  -4  -9   2   47.30   21.80
  -9  13   2   63.69   19.20
  13  -4   2   74.59   30.50
  13  -4   2   41.80   21.70
  -9  13   2   77.99   66.19
   7   6  -2   81.09  117.09
   6 -13  -2  298.37   46.80
   6 -13  -2  353.26   37.60
   7   6  -2  229.98   35.70
   7   6  -2  233.18   76.19
  13  -7   2  221.88   29.40
  -7  -6   2  244.48   42.80
  -6  13   2  233.38   28.50
  13  -7   2  224.48   33.10
  -7  -6   2  263.67   31.90
  -6  13   2  361.96   82.49
  -6  13   2  231.98   70.89
  13  -7   2  277.17   35.80
 -13  10  -2  233.68   52.59
   3 -13  -2  240.68   51.09
  10   3  -2  293.37   35.60
   3 -13  -2  232.88  114.99
   3 -13  -2  353.56   40.50
  10   3  -2  304.87   44.90
  13 -10   2  311.77   40.60
  13 -10   2  289.67   37.40
 -10  -3   2  266.97   32.50
  13 -10   2  284.27   29.70
  -3  13   2  329.27   76.19
  -3  13   2  299.87   37.60
  -3  13   2  195.88  103.09
   0 -13  -2   52.39   49.99
  13   0  -2  -38.90   34.10
  13   0  -2   25.00   24.30
   0 -13  -2  -34.20   31.60
   0  13   2   -2.10  137.19
  13 -13   2  -28.40   17.90
   0  13   2  -48.20   39.60
   0  13   2  -11.40   31.50
  13 -13   2   -0.30   32.10
  16  -3  -2  299.47   52.69
  16  -3  -2  211.68   30.70
  -3 -13  -2  269.47   46.30
  -3 -13  -2  262.77   74.99
   3  13   2  257.37   64.79
   3  13   2  166.18   43.60
  13 -16   2  242.18   51.19
   0  14  -2   24.30   46.40
   0  14  -2   65.69   37.60
  14   0   2    0.00   35.30
 -14  14   2  101.89   77.59
   0 -14   2  107.09   50.29
   0 -14   2   70.69   34.90
  14   0   2   58.79   23.60
   3  11  -2  768.92   63.49
  11 -14  -2  929.21   71.39
   3  11  -2  832.82   75.89
  -3 -11   2  805.72   80.19
  14  -3   2  784.12   40.60
  14  -3   2  780.52   71.49
 -11  14   2  909.61  113.89
  -3 -11   2  820.72   58.39
   6   8  -2  -42.80   28.90
   6   8  -2   22.40   28.20
   8 -14  -2   43.70   35.10
   8 -14  -2    5.90   27.70
   6   8  -2   20.20   79.19
  -8  14   2   82.69   60.89
  -8  14   2    3.90   20.40
  -6  -8   2   19.60   20.30
  14  -6   2   41.30   22.80
  -6  -8   2   56.49   34.00
  14  -6   2   30.90   30.40
   5 -14  -2   69.29   38.30
   9   5  -2   31.00   29.90
   5 -14  -2  101.49   29.90
   9   5  -2   87.59   26.30
  -5  14   2   30.80   25.50
  14  -9   2   98.39   21.50
  14  -9   2   87.39   30.00
  -9  -5   2   53.59   24.10
  14  -9   2   70.79   29.60
  -9  -5   2   54.19   39.10
  -5  14   2  171.98   69.09
  12   2  -2   51.79   28.40
  12   2  -2   85.99   36.10
   2 -14  -2   88.59   46.00
 -14  12  -2  189.48   58.49
   2 -14  -2   88.99   33.30
  -2  14   2  175.88   50.09
  14 -12   2   61.49   20.00
  -2  14   2   99.49   48.30
  -2  14   2  174.38   74.29
  14 -12   2   67.19   35.70
 -14  15  -2  331.37   84.69
  15  -1  -2  332.17   58.39
  -1 -14  -2  267.67   57.19
  -1 -14  -2  243.98   68.89
  15  -1  -2  294.67   37.90
  14 -15   2  308.17   52.19
   1  14   2  222.98   67.99
   1  14   2  179.08   45.00
   2  13  -2   61.89   35.60
   2  13  -2    3.70   45.60
  -2 -13   2   94.89   51.29
  15  -2   2   39.30   30.70
 -13  15   2   24.60   89.29
  15  -2   2   69.19   37.50
  -2 -13   2   18.70   33.90
   5  10  -2   29.10   38.30
   5  10  -2   36.40   30.10
  10 -15  -2   60.49   27.40
  10 -15  -2   68.49   40.90
 -10  15   2  184.98   82.39
  -5 -10   2   58.99   42.20
  15  -5   2   -7.10   42.70
  15  -5   2   65.09   38.00
  -5 -10   2    1.90   25.60
   8   7  -2   52.89   33.60
   8   7  -2   40.60   29.90
   7 -15  -2   73.89   30.60
   7 -15  -2   73.39   47.10
  -7  15   2   38.20   73.29
  15  -8   2    6.30   22.90
  15  -8   2   58.59   33.00
  15  -8   2   13.00   33.00
  -8  -7   2   -1.10   46.50
   4 -15  -2  345.27   65.69
  11   4  -2  289.07   50.19
  11   4  -2  241.98   40.50
   4 -15  -2  260.77   42.40
  15 -11   2  245.48   37.60
  -4  15   2  216.88   83.79
 -11  -4   2  128.79   49.20
  15 -11   2  238.58   31.30
  -4  15   2  264.87   43.20
 -11  -4   2  241.58   36.20
  15 -11   2  233.98   42.40
  14   1  -2  311.87   41.40
   1 -15  -2  180.68   73.79
   1 -15  -2  251.87   47.10
 -15  14  -2  346.27   81.79
  14   1  -2  205.58   48.60
  15 -14   2  230.38   49.70
  -1  15   2  256.27   51.49
  -1  15   2  206.08   71.89
   4  12  -2   42.20   47.80
   4  12  -2   72.39   40.10
  12 -16  -2   60.69   28.00
  -4 -12   2    3.60   54.69
 -12  16   2    7.50   97.89
  -4 -12   2  113.59   40.00
  16  -4   2  108.39   40.90
   7   9  -2  -31.00   29.10
   7   9  -2   16.10   42.80
   9 -16  -2  -58.79   50.09
   9 -16  -2   36.00   32.50
  -9  16   2  -63.69   89.29
  -7  -9   2  -59.09   45.90
  16  -7   2   13.00   37.00
  16  -7   2   21.30   38.00
  -7  -9   2   17.30   27.90
   6 -16  -2   50.69   36.30
  10   6  -2  -19.70   32.50
   6 -16  -2  -27.60   52.59
  10   6  -2   45.60   43.40
  16 -10   2   18.20   36.10
  -6  16   2   41.20   87.29
 -10  -6   2   24.70   36.90
 -10  -6   2  112.79   53.19
   3 -16  -2   90.89   44.90
   3 -16  -2  234.88   70.09
 -16  13  -2  130.39   77.29
  13   3  -2  251.47   39.80
  13   3  -2  155.68   52.49
  -3  16   2  166.38   48.30
  -3  16   2  353.46  118.49
   6  11  -2   18.00   38.30
  11 -17  -2   55.89   34.70
   6  11  -2  -31.50   46.70
  11 -17  -2  -57.99   62.09
  -6 -11   2   96.69   41.60
  17  -6   2   32.90   40.50
 -11  17   2 -112.99  100.69
  -6 -11   2  -14.70   56.69
  17  -6   2   87.79   48.30
   9   8  -2   46.00   36.30
   9   8  -2  141.99   53.69
   8 -17  -2  241.88   66.39
   8 -17  -2  168.68   40.70
  -9  -8   2  126.09   64.09
  17  -9   2   60.79   44.70
  -8  17   2  110.39   98.49
  -9  -8   2   90.39   36.70
   5 -17  -2   10.60   73.89
   5 -17  -2   89.19   49.30
  12   5  -2   20.60   40.00
  12   5  -2  101.69   52.29
  -5  17   2  114.89  115.29
   0   0  -3  650.53   32.90
   0   0  -3  608.64   32.30
   0   0  -3  610.44   42.00
   0   0  -3  616.44   30.70
   0   0   3  615.04   32.30
   0   0   3  617.24   30.80
   0   0   3  642.34   31.40
   0   0   3  637.04   32.00
   0   0   3  648.74   41.60
   2  -1  -3   56.89    8.10
   2  -1  -3   26.60   13.70
  -1   2  -3   40.50    8.70
  -1   2  -3   31.80    7.10
  -1  -1  -3   31.90    6.40
  -1   2  -3   30.90    5.90
   2  -1  -3   40.70   10.50
  -1  -1  -3   32.30    8.30
  -1   2  -3   38.10   12.60
  -1  -1  -3   40.20    8.20
  -1   2  -3   38.20    4.10
  -1  -1  -3   46.00   19.20
   2  -1  -3   47.10    7.40
  -1  -1  -3   27.10    7.10
   2  -1  -3   59.49    9.70
  -2   1   3   36.20    8.00
   1   1   3   39.40    8.20
   1   1   3   50.69   15.60
   1  -2   3   29.10    7.10
  -2   1   3   42.40    7.20
  -2   1   3   24.00   12.70
   1  -2   3   17.10    7.20
   1   1   3   39.00    7.50
   1   1   3   30.50    7.00
   1   1   3   32.30    6.70
  -2   1   3   38.90    6.90
   1  -2   3   35.70   13.00
  -2   1   3   43.10   10.10
   1  -2   3   48.00    7.00
   1  -2  -3   37.60   17.30
   1   1  -3   30.40    6.60
  -2   1  -3   44.20    5.30
  -2   1  -3   26.20    8.10
   1  -2  -3   31.20    7.50
   1  -2  -3   31.00    8.40
   1   1  -3   16.80   11.30
   1   1  -3   42.80    8.50
   1   1  -3   49.90    8.80
   1   1  -3   37.80    8.00
  -2   1  -3   35.30    7.20
   1  -2  -3   29.30    6.90
   1  -2  -3   34.70    6.90
   1   1  -3   36.80    5.50
  -2   1  -3   37.30    6.80
  -1   2   3   44.00    8.30
  -1   2   3   26.40    6.20
   2  -1   3   40.00    7.30
  -1   2   3   39.30    7.10
  -1  -1   3   31.40    8.10
  -1  -1   3   43.70    7.00
  -1  -1   3   46.20    7.90
  -1   2   3   27.80    9.30
   2  -1   3   24.20   12.10
   2  -1   3   47.20    6.80
   2  -1   3   22.90    8.10
  -1   2   3   24.60    9.90
  -1  -1   3   53.89   14.50
  -1   2   3   45.90   17.80
  -1  -1   3   49.00    8.60
   4  -2  -3   20.50   14.60
  -2   4  -3    0.10    8.20
  -2   4  -3   10.80    6.30
   4  -2  -3   12.20    7.60
   4  -2  -3   12.80    6.30
  -2  -2  -3   -8.20   20.00
  -2  -2  -3    8.90    7.50
   4  -2  -3   10.70    5.90
  -2  -2  -3   15.60    7.20
  -2  -2  -3    8.60    7.80
   4  -2  -3    3.30   14.60
  -2   4  -3   11.50    5.90
  -2   4  -3   18.80    6.10
  -2   4  -3   17.10    4.10
  -4   2   3   16.60   14.10
   2   2   3  -19.70   16.20
   2  -4   3   17.30    7.00
   2  -4   3   13.60    2.80
   2  -4   3   24.00    8.00
   2  -4   3   12.90    9.80
   2  -4   3   16.70    5.90
  -4   2   3   41.10   14.00
   2   2   3   16.00    8.60
   2   2   3   21.30    7.30
   2   2   3    6.80   13.80
  -4   2   3    6.90    5.50
   2   2   3   18.90    7.70
  -4   2   3    3.50    5.40
  -4   2   3   12.00    5.80
  -4   2   3    9.60    7.00
   2  -4   3    0.90   11.00
   0   3  -3 8658.53  384.16
   3  -3  -3 9258.27  390.66
   3  -3  -3 9107.19  388.86
  -3   0  -3 9105.99  381.66
   3  -3  -3 9142.99  382.16
   0   3  -3 9999.00  398.36
   0   3  -3 9466.25  384.86
  -3   0  -3 9319.77  381.56
   0   3  -3 9047.19  380.46
   3  -3  -3 8840.22  380.86
   0   3  -3 9321.17  382.76
  -3   0  -3 9479.45  383.66
   3  -3  -3 9980.20  402.06
  -3   3   3 9338.97  380.46
   0  -3   3 9550.04  397.66
  -3   3   3 9882.11  398.46
  -3   3   3 9293.07  392.06
   3   0   3 9519.15  382.56
  -3   3   3 9401.46  383.66
   0  -3   3 8859.71  384.76
   0  -3   3 8966.00  379.46
   3   0   3 9717.63  398.96
   0  -3   3 9559.44  384.56
   3   0   3 8746.83  390.06
  -3   3   3 9169.58  382.36
   0  -3   3 8414.46  384.36
   0  -3   3 9018.40  384.56
  -3   3   3 9393.06  384.06
   3   0   3 9311.37  382.36
   0  -3  -3 2331.67  109.49
  -3   3  -3 2328.67  109.79
   3   0  -3 2421.66  114.29
   0  -3  -3 2236.18  129.69
   3   0  -3 2597.54  113.79
   0  -3  -3 2354.86  107.69
   3   0  -3 2432.56  107.99
   3   0  -3 2613.34  107.79
   3   0  -3 2527.95  107.09
  -3   3  -3 2415.86  105.49
   3   0  -3 2551.04  121.79
   0  -3  -3 2472.55  109.99
  -3   3  -3 2407.46  106.89
  -3   3  -3 2529.35  116.59
  -3   0   3 2685.53  107.89
  -3   0   3 2741.13  109.69
   3  -3   3 2527.55  105.79
  -3   0   3 2507.55  120.79
   0   3   3 2288.17  114.19
   0   3   3 2480.45  108.59
   0   3   3 2451.05  111.59
   3  -3   3 2563.74  107.09
   0   3   3 2435.16  108.59
   3  -3   3 2457.65  115.19
   3  -3   3 2436.36  105.09
   0   3   3 2473.25  108.29
   0   3   3 2538.85  129.69
  -3   0   3 2673.13  106.09
  -3   0   3 2508.75  111.89
  -3   6  -3   29.30   16.70
   6  -3  -3   40.50    9.60
  -3   6  -3   43.90   12.20
   6  -3  -3   34.90    8.50
  -3  -3  -3   42.70   12.60
   6  -3  -3   39.40   18.80
  -3  -3  -3   47.00   11.30
  -3   6  -3   52.19    9.90
  -3   6  -3   37.40    7.60
   6  -3  -3   36.60   21.30
  -3  -3  -3   -0.20   32.70
  -3   6  -3   33.10   12.30
   6  -3  -3   46.00    9.90
  -3   6  -3   38.50    9.60
   3  -6   3   47.00    8.60
   3  -6   3   28.30   18.40
   3   3   3   33.10   10.60
   3   3   3   42.90    9.40
  -6   3   3   50.29   12.30
   3  -6   3   39.80   12.90
   3   3   3   39.10   28.90
  -6   3   3   45.70   16.90
   3   3   3   38.40   12.00
   3  -6   3   37.90    6.30
  -6   3   3   45.10    8.40
   3   3   3   52.99   18.60
  -6   3   3   38.70   10.60
   3  -6   3   51.99   10.20
   3  -6   3   42.90   10.00
  -6   3   3   41.80   16.40
   5  -4  -3   67.19    8.40
  -1   5  -3   61.49   12.00
  -4  -1  -3   77.89   10.90
  -1   5  -3   73.89   15.80
  -1   5  -3   78.89   12.30
   5  -4  -3   58.69   20.50
  -4  -1  -3   78.59   12.20
  -1   5  -3   66.89    9.30
  -4  -1  -3   83.29   12.40
   5  -4  -3   82.59   10.40
  -1   5  -3   96.39   23.30
   5  -4  -3   35.90   19.50
  -1   5  -3   45.00   10.20
   5  -4  -3   74.29   12.20
  -5   4   3   77.09    8.60
   1  -5   3   72.99   11.50
   4   1   3   28.40   16.60
   1  -5   3   92.19   11.50
   1  -5   3   83.49    9.20
  -5   4   3   79.79   11.70
  -5   4   3   56.49    8.70
   4   1   3   84.79   13.00
   1  -5   3   52.19   20.00
   1  -5   3   85.79   12.80
  -5   4   3   65.79    8.70
   4   1   3   92.89   10.50
   4   1   3   62.89   10.30
  -5   4   3   60.29   18.70
   4   1   3   96.39   28.40
  -5   4   3   75.99   20.50
   1  -5   3   79.79   14.40
   2  -4  -3   10.50    6.90
   2  -4  -3   12.80    8.30
   2  -4  -3    0.20   11.10
  -4   2  -3    9.40    3.10
   2   2  -3    7.00    5.20
   2   2  -3   19.60    8.00
   2  -4  -3    7.50   21.10
  -4   2  -3    3.50    5.00
   2   2  -3   -3.40    6.60
  -4   2  -3   12.60    6.20
   2   2  -3   11.30    8.70
  -4   2  -3   28.00   14.00
   2   2  -3    4.20    8.40
   2   2  -3    3.60    9.60
   2   2  -3   18.60   15.30
   2  -4  -3    3.80    9.00
  -2  -2   3   17.30    5.50
   4  -2   3   21.50    6.00
  -2   4   3    7.50    7.20
   4  -2   3   19.70    5.00
  -2   4   3   14.10   18.80
  -2  -2   3    8.20    6.80
  -2   4   3   20.00   11.80
   4  -2   3    3.20    8.30
  -2   4   3    8.70    5.80
   4  -2   3    5.70   10.50
  -2   4   3   13.80    5.20
  -2  -2   3   19.80   17.20
   4  -2   3    3.50    7.80
  -2   4   3   24.10   13.80
  -2  -2   3    7.60    7.00
  -2  -2   3   23.10    7.40
   4  -2   3    9.50    4.20
  -1  -4  -3  267.67   21.70
   5  -1  -3  247.18   19.80
  -1  -4  -3  274.97   48.60
  -1  -4  -3  210.78   19.50
  -1  -4  -3  254.67   22.10
   5  -1  -3  277.27   32.40
  -4   5  -3  220.78   15.40
  -4   5  -3  234.18   21.20
   5  -1  -3  240.28   17.90
  -4   5  -3  260.47   25.30
   5  -1  -3  259.57   17.80
  -4   5  -3  227.68   16.70
  -4   5  -3  245.48   19.60
   5  -1  -3  246.58   19.60
   5  -1  -3  238.38   30.50
  -5   1   3  232.88   16.70
   4  -5   3  255.27   23.50
  -5   1   3  244.48   13.40
  -5   1   3  236.88   21.00
  -5   1   3  224.58   27.00
   4  -5   3  256.67   17.40
   1   4   3  281.27   46.10
   4  -5   3  241.58   19.40
   1   4   3  253.37   18.40
   4  -5   3  240.58   26.20
   4  -5   3  222.98   15.60
   1   4   3  243.78   19.90
  -5   1   3  236.28   20.10
  -5   1   3  230.68   29.20
   1   4   3  244.08   22.60
   1   4   3  288.07   30.70
   8  -4  -3   -5.10    9.40
  -4  -4  -3   -5.10   20.60
  -4   8  -3   17.70   15.50
  -4  -4  -3   -4.50   10.50
  -4  -4  -3   41.00   44.20
   8  -4  -3    6.30    8.60
  -4   8  -3   19.30    9.80
  -4   8  -3   -9.70   16.80
   8  -4  -3  -12.30    9.40
   8  -4  -3    4.80   10.40
  -4   8  -3    5.60   17.20
   8  -4  -3   -4.20   18.10
   4   4   3   10.40   12.50
  -8   4   3   -4.20   17.10
   4  -8   3    4.20    8.70
  -8   4   3   22.00   21.00
   4   4   3    9.60    9.50
   4  -8   3   15.40    8.30
   4  -8   3    1.10    9.00
   4   4   3   -2.00   12.90
   4   4   3  -40.10   36.90
   4  -8   3   15.40   11.70
   4  -8   3   30.50   14.20
  -8   4   3   15.90    7.40
   7  -5  -3  461.75   47.00
  -5  -2  -3  447.96   33.00
  -2   7  -3  489.85   29.40
   7  -5  -3  443.06   24.50
   7  -5  -3  437.96   28.30
  -2   7  -3  514.95   48.20
  -2   7  -3  454.25   30.50
  -5  -2  -3  328.87   60.39
   7  -5  -3  437.16   26.20
  -5  -2  -3  471.35   30.10
  -2   7  -3  427.06   32.70
   2  -7   3  468.05   31.00
  -7   5   3  427.86   45.90
   2  -7   3  414.36   32.70
   5   2   3  462.25   28.30
   5   2   3  472.65   32.80
   2  -7   3  432.06   49.60
   5   2   3  397.76   68.39
   2  -7   3  459.65   26.90
   5   2   3  411.36   29.50
   2  -7   3  494.45   28.00
   2  -7   3  480.75   29.70
  -7   5   3  478.15   26.60
  -7   5   3  483.05   39.90
   1   4  -3   95.49   14.30
   4  -5  -3   97.89   26.90
   1   4  -3   81.99   11.20
   4  -5  -3   75.99   11.90
  -5   1  -3   66.69    9.10
   1   4  -3   96.29   15.40
   4  -5  -3   72.19    8.10
  -5   1  -3   45.10   21.60
   4  -5  -3   82.79   21.50
  -5   1  -3   78.39   11.30
  -5   1  -3   87.79   10.10
   4  -5  -3   41.50   13.00
   4  -5  -3   81.59   10.90
   1   4  -3   78.19   11.60
   1   4  -3  116.59   25.20
   1   4  -3   68.19   12.90
   5  -1   3   83.29   18.30
   5  -1   3   84.39   10.50
  -1  -4   3   71.69   21.90
  -4   5   3   66.09   10.20
  -1  -4   3   84.59   11.00
  -1  -4   3   70.89   11.20
  -4   5   3   68.69    6.70
  -4   5   3   84.89   21.00
  -4   5   3   69.69   11.30
  -1  -4   3   63.89   12.70
   5  -1   3   67.29   13.40
  -4   5   3   67.69   21.20
  -1  -4   3   78.99   10.30
  -4   5   3   74.99   11.20
  -1  -4   3   69.19   13.60
   5  -1   3   72.99    9.80
   5  -1   3   66.19    9.00
   1  -5  -3  237.78   22.70
   4   1  -3  236.78   19.60
  -5   4  -3  242.28   16.10
   4   1  -3  302.87   22.10
   4   1  -3  242.38   35.30
   1  -5  -3  189.68   27.30
   4   1  -3  222.98   18.40
   4   1  -3  229.78   18.30
  -5   4  -3  249.78   25.00
   4   1  -3  255.37   30.20
   1  -5  -3  220.68   19.70
  -5   4  -3  256.17   15.10
   1  -5  -3  247.98   19.80
  -5   4  -3  236.78   21.50
   4   1  -3  238.18   18.40
   1  -5  -3  218.48   43.60
  -1   5   3  209.08   22.30
   5  -4   3  274.47   23.40
  -4  -1   3  251.47   16.60
   5  -4   3  238.58   11.80
   5  -4   3  189.68   19.00
  -4  -1   3  250.67   19.70
  -4  -1   3  236.68   20.80
  -1   5   3  307.57   46.50
  -1   5   3  261.77   19.60
   5  -4   3  251.57   22.40
  -1   5   3  261.87   20.50
  -4  -1   3  240.48   18.00
   5  -4   3  226.28   15.40
  -1   5   3  252.47   18.00
   5  -4   3  229.08   21.50
  -1   5   3  276.67   28.20
  -4  -1   3  264.07   32.80
   7  -2  -3  127.69   16.90
  -5   7  -3  115.59   13.70
   7  -2  -3  112.19   15.00
  -5   7  -3  137.99   20.30
  -5   7  -3  155.28   25.20
   7  -2  -3  106.89   15.00
  -5   7  -3  134.29   19.60
   7  -2  -3  124.29   28.00
   7  -2  -3  109.49   15.50
  -2  -5  -3  105.09   26.00
  -5   7  -3  135.49   14.70
  -2  -5  -3  104.79   44.40
  -2  -5  -3  118.09   17.80
   5  -7   3  130.39   14.50
   2   5   3  104.69   16.10
   5  -7   3  126.89   12.10
   5  -7   3  126.59   16.30
  -7   2   3  114.19   18.30
  -7   2   3   81.99   32.00
  -7   2   3  152.58   24.80
   5  -7   3  156.58   22.50
   2   5   3  126.19   21.50
   5  -7   3  117.19   11.50
   5  -7   3   78.39   23.40
  -7   2   3  119.09   13.90
   2   5   3  212.98   52.29
   2   5   3  138.99   18.60
  10  -5  -3  133.79   16.50
  -5  10  -3  137.49   31.80
  -5  -5  -3  110.09   21.70
  -5  -5  -3   62.79   67.59
  10  -5  -3  151.58   22.80
  10  -5  -3  172.38   21.40
  10  -5  -3  200.18   22.00
  -5  10  -3  144.79   21.50
  -5  10  -3  186.08   39.00
 -10   5   3  188.08   41.20
 -10   5   3  184.28   16.70
 -10   5   3  166.58   30.40
   5   5   3  151.78   65.89
   5 -10   3  127.89   18.50
   5   5   3  149.59   25.40
   5 -10   3  169.38   21.70
   5 -10   3  155.98   26.30
   5 -10   3  174.98   21.80
   5   5   3  195.48   23.30
   5 -10   3  145.39   22.10
   9  -6  -3 1457.65   70.69
   9  -6  -3 1579.34   73.39
  -3   9  -3 1513.45   77.49
  -3   9  -3 1501.15   76.69
  -6  -3  -3 1528.85   76.59
   9  -6  -3 1621.14   70.49
  -3   9  -3 1498.15   84.39
   3  -9   3 1519.35   81.19
  -9   6   3 1681.23   96.99
   3  -9   3 1515.75   74.79
   3  -9   3 1589.54   78.79
   6   3   3 1516.05   76.69
   6   3   3 1665.63   76.89
   6   3   3 1471.85  120.09
   3  -9   3 1606.14   75.99
   3  -9   3 1491.45   73.59
  -9   6   3 1550.14   70.89
   6   3   3 1580.34   80.49
  -9   6   3 1578.54   86.59
   6  -6  -3  461.85   50.69
   0   6  -3  534.55   31.40
   0   6  -3  485.25   31.90
   6  -6  -3  483.45   27.60
   0   6  -3  501.15   50.39
  -6   0  -3  488.35   29.60
  -6   0  -3  463.95   29.60
   6  -6  -3  477.65   23.00
  -6   0  -3  388.66   57.59
   6  -6  -3  494.35   30.80
   0  -6   3  377.56   47.00
   0  -6   3  447.06   30.40
   0  -6   3  447.76   28.90
   6   0   3  495.95   50.79
   6   0   3  506.65   28.30
   0  -6   3  540.45   29.40
  -6   6   3  524.55   27.20
  -6   6   3  510.15   28.20
   6   0   3  505.35   31.40
   0  -6   3  488.85   33.90
  -6   6   3  402.76   49.99
  -6   6   3  472.95   46.60
   0  -6   3  522.65   34.30
   6   0   3  537.55   28.60
   3   3  -3   53.79   11.90
   3   3  -3   49.20   13.30
   3  -6  -3   42.90   16.70
  -6   3  -3   32.10   18.70
  -6   3  -3   47.00    8.50
  -6   3  -3   38.00    7.00
   3   3  -3   34.40    9.50
   3  -6  -3   64.69   32.30
  -6   3  -3   57.19    6.70
   3  -6  -3   60.79   11.00
   3   3  -3    9.80   19.80
   3   3  -3   49.30   13.50
   3   3  -3   61.49   12.20
   3  -6  -3   55.59   12.10
   3  -6  -3   24.40   14.10
   6  -3   3   42.00    7.30
   6  -3   3   43.80   13.10
  -3   6   3   52.39   28.00
  -3  -3   3   36.80    8.90
  -3   6   3   35.90    9.80
   6  -3   3   34.30   15.80
  -3   6   3   28.50   10.20
   6  -3   3   37.70    6.20
   6  -3   3   35.90    6.80
  -3  -3   3   43.90    8.40
  -3   6   3   45.50    6.50
  -3   6   3   43.80   20.10
  -3  -3   3   55.29   14.20
  -3  -3   3   36.40   21.20
   6  -3   3   43.10   12.10
  -3   6   3   71.39   15.00
  -3  -3   3   49.60   12.30
   6   0  -3 1745.73   84.49
  -6   6  -3 1754.12   85.79
   0  -6  -3 1648.73   84.49
   6   0  -3 1696.43   82.09
   6   0  -3 1718.33   98.69
   6   0  -3 1739.53   78.89
  -6   6  -3 1888.61   87.89
  -6   6  -3 1703.53   86.29
   6   0  -3 1843.82   83.99
   6   0  -3 1810.82   84.49
   0  -6  -3 1754.62   85.59
  -6   6  -3 1816.72   77.59
   6  -6   3 1839.82   78.29
   6  -6   3 1789.62   88.79
   0   6   3 1908.61   84.79
   6  -6   3 1808.22   75.09
  -6   0   3 1654.03   86.39
  -6   0   3 1766.32   79.49
  -6   0   3 1786.02  100.39
  -6   0   3 1839.92   81.69
   0   6   3 1902.31  124.19
   6  -6   3 1918.51   76.69
   6  -6   3 1882.81   85.29
   6  -6   3 1829.12   88.39
   0   6   3 1707.03   89.59
   6  -6   3 1904.01   88.19
   9  -3  -3  959.00   49.30
   9  -3  -3  959.40   54.29
  -6   9  -3  908.31   49.50
  -6   9  -3  942.01   63.29
  -3  -6  -3  918.61   55.49
  -6   9  -3  908.01   60.39
   9  -3  -3 1037.60   52.29
   9  -3  -3  939.21   68.49
   6  -9   3  993.70   51.29
   6  -9   3 1011.60   47.70
   3   6   3 1019.60   61.39
  -9   3   3  932.11   66.99
  -9   3   3 1093.59   71.99
  -9   3   3 1010.70   48.50
   3   6   3  927.41   54.49
   3   6   3  898.91  103.99
   6  -9   3  941.21   47.80
   6  -9   3  909.61   57.79
   6  -9   3  952.50   49.30
  -6  -6  -3   -9.10   34.80
  12  -6  -3   -7.60   35.00
  12  -6  -3   24.90   19.60
  -6  12  -3   10.40   36.00
  -6  12  -3   50.89   65.69
  -6  -6  -3   22.00   87.79
  12  -6  -3   17.00   13.90
  -6  12  -3   36.60   38.90
  -6  -6  -3   12.60   22.40
   6 -12   3   30.10   15.90
   6   6   3   39.30   18.20
   6 -12   3    3.70   24.30
 -12   6   3  118.69   40.60
 -12   6   3   44.40   29.20
   6   6   3   84.49   27.30
   6 -12   3   18.10   14.70
 -12   6   3   28.10   12.00
   6   6   3  -40.30   78.99
  -4  11  -3   36.90   31.40
  -4  11  -3   71.19   20.70
  -7  -4  -3   67.39   18.80
  11  -7  -3   75.69   22.70
  11  -7  -3   81.19   36.80
  11  -7  -3   84.69   20.60
  -4  11  -3  -39.20   38.20
  11  -7  -3   55.39   14.50
  -7  -4  -3   78.49   73.69
  -4  11  -3   54.89   19.50
  -4  11  -3   95.89   70.79
  11  -7  -3   48.20   13.60
   4 -11   3   52.79   23.10
 -11   7   3   45.50   11.40
   7   4   3   43.70   20.40
   4 -11   3   49.50   25.70
   4 -11   3   77.99   17.00
   4 -11   3  105.99   19.90
 -11   7   3   70.49   24.00
 -11   7   3  105.59   37.40
   7   4   3   75.99   20.30
   7   4   3   47.50   61.99
  -1   8  -3    5.60   53.69
   8  -7  -3   -9.70   10.40
   8  -7  -3    4.40   10.70
  -1   8  -3    0.70   11.10
   8  -7  -3  -20.50   28.20
  -1   8  -3  -21.20   28.00
  -7  -1  -3   65.29   42.20
  -7  -1  -3   16.00   10.80
   8  -7  -3   -4.70    9.10
   8  -7  -3    6.30    5.40
  -1   8  -3    4.60   12.30
  -8   7   3  -14.30    8.20
   1  -8   3  -13.80    8.90
  -8   7   3   46.00   20.50
   1  -8   3   -2.90   13.30
   1  -8   3    3.70   12.20
   7   1   3   -5.30    9.10
   1  -8   3   17.60   12.60
   7   1   3   -0.40   11.60
  -8   7   3    2.20   26.30
   7   1   3  -15.10   12.40
  -8   7   3    4.20    7.20
   7   1   3   39.40   31.70
   1  -8   3    4.90   17.10
   5  -7  -3  378.76   39.30
   5  -7  -3  383.56   55.69
   5  -7  -3  452.75   31.10
  -7   2  -3  468.95   26.10
   2   5  -3  485.55   30.60
  -7   2  -3  447.86   26.80
   2   5  -3  464.45   51.49
   2   5  -3  455.75   36.40
  -7   2  -3  364.46   49.30
   5  -7  -3  424.16   28.90
   2   5  -3  452.55   32.10
  -7   2  -3  461.25   26.50
  -2  -5   3  482.55   32.10
   7  -2   3  455.35   40.00
   7  -2   3  473.05   42.40
  -5   7   3  557.44   47.50
   7  -2   3  470.35   27.90
   7  -2   3  469.15   24.50
  -2  -5   3  454.95   28.70
   7  -2   3  452.95   25.20
  -5   7   3  485.95   30.60
  -5   7   3  457.45   28.60
  -2  -5   3  423.16   30.80
   7  -2   3  508.05   36.10
  -2  -5   3  387.26   51.09
   5   2  -3   97.59   29.60
   5   2  -3  109.99   15.70
   5   2  -3  139.89   19.10
   5   2  -3  142.49   33.40
  -7   5  -3  111.19   11.40
  -7   5  -3  161.68   23.70
   2  -7  -3   91.79   43.30
   5   2  -3  135.49   17.50
   2  -7  -3  103.49   24.80
   2  -7  -3  161.68   19.80
  -7   5  -3  129.89   10.90
   5   2  -3  127.49   17.90
   2  -7  -3  120.89   18.30
   7  -5   3  132.69   10.50
  -2   7   3  121.29   13.90
  -5  -2   3  145.39   15.80
  -2   7   3  115.49   21.40
   7  -5   3  127.69   10.60
   7  -5   3  131.89   19.60
  -5  -2   3  113.89   19.70
  -5  -2   3  142.39   17.20
   7  -5   3  125.89    9.90
   7  -5   3  128.29   17.50
   7  -5   3  131.39   25.30
  -2   7   3  152.58   45.40
  -5  -2   3  145.19   31.80
  -2   7   3  143.19   17.20
  -7   8  -3   -4.30   14.10
  -1  -7  -3   -3.70   13.40
   8  -1  -3  -10.60   10.70
   8  -1  -3    4.90   11.40
  -7   8  -3   -8.30   24.80
  -7   8  -3   13.20    8.70
  -1  -7  -3  -15.10   51.59
  -7   8  -3  -11.90   19.10
  -1  -7  -3   -1.40   24.30
  -7   8  -3   -4.30    8.20
   8  -1  -3   11.80   25.50
   8  -1  -3    4.10   10.30
   1   7   3   17.50   16.80
   7  -8   3    5.10   11.20
  -8   1   3  -11.50    9.40
   7  -8   3    8.70    8.00
   7  -8   3    6.50   14.90
   7  -8   3   -3.10    6.20
   7  -8   3    3.80    7.80
   1   7   3  -15.50   11.70
  -8   1   3   21.30   22.70
   1   7   3  -61.29   45.40
  -7  11  -3    2.00   26.20
  11  -4  -3   20.00   14.50
  -4  -7  -3   43.40   19.50
  -7  11  -3   81.69   50.09
  -7  11  -3   12.50   14.20
  -4  -7  -3  -38.50   31.10
  -7  11  -3    7.50   29.70
  -4  -7  -3  122.09   80.19
  11  -4  -3    8.30   17.00
   7 -11   3   13.50   18.50
   7 -11   3   13.70   12.30
 -11   4   3   37.50   11.40
   4   7   3   28.60   17.40
   7 -11   3   24.70   23.40
   7 -11   3   27.20   13.70
   4   7   3   -2.50   22.10
   4   7   3   67.09   72.39
 -11   4   3   47.10   28.80
  14  -7  -3    3.00   25.10
  -7  -7  -3   -6.10   52.29
  -7  -7  -3   39.50   28.40
  -7  14  -3  -12.70   52.19
  14  -7  -3   -1.10   15.20
   7 -14   3   -2.60   31.20
 -14   7   3   24.40   48.00
   7 -14   3   11.70   20.80
   7   7   3  -29.50   21.40
   7   7   3   13.60   31.90
   7 -14   3   18.80   19.90
  -8  -5  -3 1129.79   69.59
  13  -8  -3 1202.58   68.99
  -5  13  -3 1163.88   67.39
  13  -8  -3 1091.09   56.99
  -5  13  -3 1292.47   97.79
   5 -13   3  980.80   81.89
 -13   8   3 1094.59  105.59
   5 -13   3 1117.69   76.39
   8   5   3 1269.77   70.29
   5 -13   3 1098.39   65.79
  -2  10  -3  -22.00   65.19
  -8  -2  -3  140.09   23.60
  10  -8  -3  118.49   16.10
  -2  10  -3  206.78   48.40
  10  -8  -3  126.59   17.90
  10  -8  -3  136.99   13.40
  -2  10  -3  137.39   23.10
  -2  10  -3   92.89   20.60
  -8  -2  -3   -3.70   61.09
   8   2   3  136.39   20.50
   8   2   3  119.69   52.29
   2 -10   3  161.08   29.60
 -10   8   3  127.59   27.10
   2 -10   3  107.69   19.80
   2 -10   3  135.09   20.10
   8   2   3  106.49   21.60
   8   2   3  146.49   25.50
 -10   8   3  141.69   17.30
 -10   8   3  124.39   42.60
   1   7  -3  -23.60   30.40
   7  -8  -3  -10.00   10.90
   7  -8  -3  -12.50   14.90
  -8   1  -3   17.20   11.90
   1   7  -3   -3.70   12.10
   1   7  -3    7.10   11.60
  -8   1  -3  -13.80   33.80
   7  -8  -3   27.80   11.60
   7  -8  -3   68.29   34.20
  -8   1  -3   -5.40   10.40
  -1  -7   3    3.60   14.20
  -7   8   3    9.20   22.50
  -7   8   3   14.20    9.30
   8  -1   3   -0.10    9.30
  -1  -7   3  -20.10    9.10
   8  -1   3    1.30   11.10
  -7   8   3  -20.50   25.60
  -7   8   3    9.10   10.70
  -1  -7   3    9.90   12.10
   8  -1   3    8.20    7.80
   8  -1   3   29.10   25.90
   4   4  -3    7.60   11.70
   4  -8  -3   -3.30   12.40
   4  -8  -3   -3.70   37.70
  -8   4  -3   -1.40   20.40
  -8   4  -3    5.00    8.10
   4   4  -3    2.40   27.80
   4  -8  -3   18.60   16.80
   4   4  -3   13.50   16.60
   4   4  -3   19.40   12.30
  -8   4  -3    7.30    7.10
   4  -8  -3  -16.40   13.30
   8  -4   3   19.20   13.00
  -4  -4   3    3.40   10.00
   8  -4   3   38.20   23.80
  -4  -4   3   -5.70   12.20
   8  -4   3   26.20   11.40
   8  -4   3    4.60    4.90
  -4   8   3    9.60   16.00
   8  -4   3    9.10    4.80
  -4   8   3   10.10   11.40
  -4   8   3    5.80    4.30
   8  -4   3   12.10    7.60
  -4   8   3  -17.80   22.10
  -4   8   3   28.30   31.30
  -4  -4   3    4.80   25.60
   7   1  -3   16.80   11.50
  -8   7  -3   -6.70   13.00
   7   1  -3  -17.40   12.00
   7   1  -3   18.20   12.20
   1  -8  -3   10.90   14.60
   7   1  -3   32.90   27.00
   7   1  -3   -8.90   14.50
  -8   7  -3   -0.90    6.90
   1  -8  -3   11.60   22.70
  -8   7  -3    3.10    5.70
  -8   7  -3   -0.90   15.50
   8  -7   3   -0.60   15.20
  -7  -1   3   10.30   16.30
   8  -7   3   -6.10   12.40
  -7  -1   3   -2.10   24.30
   8  -7   3    5.00    3.40
  -1   8   3   34.20   49.00
  -7  -1   3   16.30    8.80
  -7  -1   3    0.00   12.20
  -1   8   3    4.80   16.80
   8  -7   3    3.80    4.10
  -1   8   3    9.70   12.40
   8  -7   3   -2.20    4.90
   8  -7   3   25.30   23.20
  -1   8   3  -18.30   15.40
  10  -2  -3  817.12   46.60
  -2  -8  -3  853.21   53.99
  -2  -8  -3  578.84  108.49
  10  -2  -3  830.52   49.40
  10  -2  -3  860.41   53.39
  -8  10  -3  814.72   55.29
  -8  10  -3  848.12   61.49
   2   8   3  867.41   51.59
   8 -10   3  820.72   42.40
   8 -10   3  847.62   44.60
   2   8   3 1002.50  120.99
   8 -10   3  786.92   40.70
 -10   2   3  756.42   71.09
   8 -10   3  787.02   56.99
   2   8   3  884.41   63.39
 -10   2   3  790.42   44.60
   8 -10   3  829.42   47.30
  13  -5  -3   95.59   24.50
  -8  13  -3   54.89   45.10
  13  -5  -3   96.69   19.40
  -5  -8  -3   88.49   26.70
  -5  -8  -3  108.29   48.50
   5   8   3   35.40   22.20
   8 -13   3   80.89   18.80
   8 -13   3   68.29   18.80
   8 -13   3   90.49   39.30
   5   8   3   94.19   34.10
  -8  16  -3   39.10   74.59
  16  -8  -3  123.29   38.60
  -8  -8  -3  107.19   39.00
   8   8   3   65.69   33.90
   8   8   3   54.39   48.60
   8 -16   3   97.39   29.80
   8 -16   3  141.19   46.20
  -9  -6  -3  689.13   61.69
  -6  15  -3  840.12   97.89
  15  -9  -3  713.63   63.09
   9   6   3  613.74   74.69
   6 -15   3  757.92   54.39
   6 -15   3  657.93   58.09
 -15   9   3  719.03   94.49
   9   6   3  680.43   54.69
   6 -15   3  742.83   70.39
  -3  12  -3  234.98   98.39
  12  -9  -3  398.96   29.90
  -3  12  -3  454.55   45.00
  -3  12  -3  473.35   60.39
  -9  -3  -3  406.36   40.90
  -3  12  -3  369.96   46.90
   9   3   3  422.36   35.20
   3 -12   3  428.76   39.80
 -12   9   3  412.16   53.09
   3 -12   3  431.16   39.80
   9   3   3  479.75   45.30
   0   9  -3  266.37   89.99
  -9   0  -3  390.26   31.60
   0   9  -3  383.76   37.50
   0   9  -3  511.95   73.69
  -9   0  -3  268.37   64.39
   0   9  -3  358.06   35.30
   9  -9  -3  507.25   38.20
   0  -9   3  400.36   40.20
   0  -9   3  401.66   34.10
  -9   9   3  509.25   31.10
   9   0   3  414.66   30.50
  -9   9   3  488.55   48.60
   9   0   3  375.26   62.79
   0  -9   3  431.26   35.50
   9   0   3  437.66   29.90
  -9   9   3  510.55   65.59
   9   0   3  428.06   37.60
  -9   3  -3 1527.75   73.39
   6  -9  -3 1395.46   83.29
   3   6  -3 1611.84   80.69
   3   6  -3 1692.53   81.79
   6  -9  -3 1522.45   77.19
   3   6  -3 1550.24  112.79
   6  -9  -3 1578.84   78.79
  -3  -6   3 1577.74   77.69
  -6   9   3 1550.64   79.79
  -6   9   3 1875.11  110.59
   9  -3   3 1640.44   84.39
  -3  -6   3 1609.54   80.89
   9  -3   3 1651.23   75.89
   9  -3   3 1572.64   69.99
   9  -3   3 1644.74   85.09
   9  -3   3 1605.44   69.59
  -3  -6   3 1504.05   82.79
  -6   9   3 1718.03  104.59
  -6   9   3 1577.54   75.89
  -9   6  -3  961.40   41.80
   6   3  -3 1056.19   85.89
   6   3  -3  997.60   56.49
   6   3  -3  934.41   54.59
   3  -9  -3  977.60   56.39
   3  -9  -3  956.00   55.29
   6   3  -3  951.50   54.59
   3  -9  -3  867.71   65.09
  -9   6  -3  974.90   42.10
   9  -6   3  872.41   68.99
  -3   9   3  951.60   74.99
  -3   9   3 1042.90   47.30
   9  -6   3  946.21   55.59
  -3   9   3  955.90   46.20
   9  -6   3  990.30   46.20
  -6  -3   3  844.22   78.29
  -6  -3   3  852.61   57.69
  -6  -3   3  935.11   53.39
  -6  -3   3  970.70   50.49
  -3   9   3 1048.90   53.09
   9  -6   3  861.41   57.19
   0  -9  -3  134.19   23.60
  -9   9  -3  120.59   28.50
  -9   9  -3  120.69   12.90
   0  -9  -3  109.99   74.99
   9   0  -3  214.48   49.10
  -9   9  -3  120.79   26.20
   9   0  -3  162.88   18.60
   9   0  -3  141.99   21.40
   9   0  -3  129.99   23.10
   0  -9  -3  113.19   37.50
   9   0  -3  171.98   23.50
  -9   9  -3  143.79   14.70
  -9   9  -3  177.78   23.30
   9  -9   3  128.89   17.70
   0   9   3   58.49  116.19
   9  -9   3  145.99   14.30
   9  -9   3  175.18   23.10
   0   9   3  113.19   21.90
   0   9   3   71.39   28.20
   9  -9   3  187.38   30.40
  -9   0   3  114.59   37.30
  12  -3  -3  395.06   54.39
  -9  12  -3  456.95   56.19
  12  -3  -3  368.36   35.20
  -3  -9  -3  161.78  105.89
  -3  -9  -3  423.26   43.00
  -9  12  -3  285.07   63.69
   9 -12   3  445.26   50.39
   9 -12   3  378.06   27.30
   3   9   3  410.46  111.59
   9 -12   3  327.57   32.60
   3   9   3  479.35   40.20
   3   9   3  448.06   78.19
  15  -6  -3  816.72   47.60
  15  -6  -3  699.23   63.09
  -9  15  -3  726.93   91.39
  -6  -9  -3  749.03   65.89
  -6  -9  -3  631.34   85.39
   6   9   3  968.30   85.19
   6   9   3  830.22   62.19
   9 -15   3  775.62   71.99
   9 -15   3  832.32   52.49
  17 -10  -3   90.59   42.70
  -7  17  -3 -176.38  148.79
   7 -17   3  -44.80   53.29
   7 -17   3   76.19   35.30
  10   7   3   58.79   53.29
  10   7   3   -2.50   34.30
  -4  14  -3  159.28   34.20
  -4  14  -3  131.79   40.70
 -10  -4  -3  133.09   31.40
  14 -10  -3  195.88   33.20
  -4  14  -3  224.98   66.99
 -14  10   3  234.58   67.19
   4 -14   3  216.28   33.80
   4 -14   3  154.28   33.50
  10   4   3  156.88   39.40
   4 -14   3  206.48   42.70
  10   4   3  161.48   29.60
  -1  11  -3   -3.20   21.50
  11 -10  -3    4.40   13.40
  -1  11  -3    4.80   19.90
  -1  11  -3   -9.90   51.49
  -1  11  -3   11.40   88.19
  11 -10  -3   21.40   34.50
 -11  10   3    1.50   44.60
   1 -11   3   -0.90   21.50
 -11  10   3  -12.10   12.20
   1 -11   3   -2.80   24.10
   1 -11   3   -4.90   16.10
  10   1   3    7.40   21.20
 -11  10   3  -31.40   25.70
  10   1   3   -6.50   14.90
  10   1   3   92.69   59.49
 -10   2  -3  120.89   17.60
 -10   2  -3   18.30   44.90
   8 -10  -3  107.19   19.80
   2   8  -3  132.19   24.50
   2   8  -3  119.09   22.60
   8 -10  -3  125.39   19.90
   8 -10  -3  137.89   24.60
   2   8  -3   83.59   48.60
   2   8  -3   80.29   90.29
  -8  10   3  150.58   42.80
  -8  10   3  118.89   22.90
  -8  10   3  133.59   18.90
  -2  -8   3  112.19   19.90
  10  -2   3  174.48   36.60
  -2  -8   3  131.09   24.30
  10  -2   3  132.09   15.00
  10  -2   3  111.89   15.10
  -2  -8   3  149.88   26.30
  10  -2   3  113.69   19.70
  -8  10   3   92.49   34.30
   5   5  -3  194.78   50.89
   5 -10  -3   41.50   55.29
   5 -10  -3  137.69   30.00
 -10   5  -3  126.39   13.40
 -10   5  -3  125.79   17.40
   5 -10  -3  149.69   22.60
   5 -10  -3  167.88   22.70
   5   5  -3  157.68   23.70
   5   5  -3   54.29   72.89
   5   5  -3  138.79   23.20
  -5  -5   3  139.19   19.10
  -5  10   3  147.79   50.69
  -5  -5   3  204.28   25.90
  10  -5   3  127.59   16.60
  10  -5   3  193.68   28.40
  -5  10   3  138.69   19.60
  -5  -5   3  106.99   23.90
  -5  10   3  124.89   41.60
   2 -10  -3  770.72   52.09
   8   2  -3  782.12   56.39
   8   2  -3  738.73   51.89
   8   2  -3  801.12   54.09
   2 -10  -3  695.83   68.19
 -10   8  -3  799.62   60.59
   8   2  -3  873.71   51.69
   8   2  -3  880.91   85.49
  10  -8   3  820.82   52.49
  -8  -2   3  853.41   46.40
  10  -8   3  819.02   41.30
  -8  -2   3  743.53   51.29
  -2  10   3  943.71   48.90
  -2  10   3  866.01   64.89
  -2  10   3  968.80  111.49
  -2  10   3  842.32   50.89
  10  -8   3  872.21   57.09
 -10  11  -3    9.70   16.90
  -1 -10  -3   27.40   22.70
  11  -1  -3   38.20   22.70
  11  -1  -3   44.40   19.50
  -1 -10  -3   13.50   40.00
 -10  11  -3    0.60   25.60
 -10  11  -3  -12.10   32.90
  -1 -10  -3 -104.79   96.69
 -11   1   3   14.40   14.40
   1  10   3   -5.80   84.39
  10 -11   3   51.19   24.40
  10 -11   3   39.50   17.40
   1  10   3   19.90   20.60
   1  10   3   28.20   27.40
  -4 -10  -3  243.18   41.00
  14  -4  -3  320.77   44.60
  14  -4  -3  312.87   32.50
  -4 -10  -3  178.88   62.49
 -10  14  -3  288.97   61.79
   4  10   3  277.57   51.59
  10 -14   3  274.77   33.60
   4  10   3  393.36   45.00
  10 -14   3  314.67   29.40
  10 -14   3  335.07   49.20
  -7 -10  -3   30.20   87.19
  17  -7  -3   17.20   42.10
  -7 -10  -3  -90.49   46.50
  10 -17   3  -24.30   28.80
   7  10   3   53.99   55.89
   7  10   3   31.30   39.40
  -5  16  -3   22.30   81.79
  16 -11  -3   56.39   35.00
  11   5   3    7.40   31.70
   5 -16   3   -1.60   43.20
  11   5   3   84.99   45.60
   5 -16   3    7.80   30.60
 -16  11   3   27.90   78.39
  13 -11  -3  128.69   18.40
  -2  13  -3  150.08   37.80
  -2  13  -3  104.89   34.60
  11   2   3  148.09   33.40
 -13  11   3  289.47   69.49
   2 -13   3  159.38   35.00
   2 -13   3  101.99   26.10
  11   2   3  148.49   25.00
   2 -13   3  173.68   39.20
 -11   1  -3   45.10   19.10
  10 -11  -3  -36.10   21.60
  10 -11  -3    2.10   16.80
   1  10  -3   72.59   58.99
   1  10  -3   54.19   21.20
   1  10  -3  -86.99   93.19
   1  10  -3   17.40   23.50
  11  -1   3  -10.50   12.80
 -10  11   3    1.80   47.90
  11  -1   3  -43.20   42.40
  -1 -10   3    3.10   17.40
  -1 -10   3  -31.40   23.20
  -1 -10   3   31.20   24.20
 -10  11   3    2.40   13.60
 -10  11   3   -2.90   32.00
  11  -1   3  -23.70   19.50
   4   7  -3   91.29   22.30
   4   7  -3   74.79   22.10
   4   7  -3   72.89   52.39
 -11   4  -3   67.29   14.50
   4   7  -3   62.69   86.89
  11  -4   3   84.39   19.80
  11  -4   3   72.79   23.00
  11  -4   3   74.89   22.60
  11  -4   3   61.49   16.40
  -4  -7   3   48.50   23.70
  -7  11   3  103.69   45.30
  11  -4   3   69.09    8.30
  -4  -7   3   65.59   18.50
  11  -4   3   70.09    8.10
  -7  11   3  127.59   21.90
  -4  -7   3  124.79   25.20
   7   4  -3   39.70   19.30
   7   4  -3    8.70   73.99
   7   4  -3   36.80   17.90
   4 -11  -3   32.00   20.20
   4 -11  -3  -25.80   70.19
   7   4  -3   42.40   50.29
   4 -11  -3   11.00   30.40
  -4  11   3   80.69   41.90
  -7  -4   3   36.90   15.60
  11  -7   3   43.60   20.50
  11  -7   3   28.80   10.70
  -7  -4   3   10.40   20.50
  -4  11   3   32.60    9.30
  11  -7   3   19.70   21.10
  -4  11   3   45.20   57.79
  -4  11   3   30.30   18.30
   1 -11  -3    2.60   38.40
 -11  10  -3   10.00   29.60
  10   1  -3   14.40   18.30
   1 -11  -3   -7.10   88.19
  10   1  -3   78.89   50.99
   1 -11  -3   -5.60   21.00
  10   1  -3   18.90   20.80
  -1  11   3   15.50   30.90
  -1  11   3  116.99   79.79
 -10  -1   3   18.70   23.60
  11 -10   3    2.30   17.70
  -1  11   3   21.30   19.80
  11 -10   3   20.30   27.20
  11 -10   3   19.10   10.60
 -10  -1   3    4.40   14.60
  -2 -11  -3  -60.29   29.10
  13  -2  -3   29.00   28.70
  -2 -11  -3  -49.50  128.59
  13  -2  -3   18.90   21.70
 -11  13  -3  -32.90   19.50
 -11  13  -3    2.80   47.30
  -2 -11  -3  -41.20   44.00
   2  11   3  -13.20   35.20
  11 -13   3    1.80   30.30
  11 -13   3    2.70   18.10
   2  11   3   39.60   28.60
 -11  16  -3  319.77   82.79
  -5 -11  -3  211.08   78.59
  -5 -11  -3  204.78   46.80
  16  -5  -3  319.77   50.29
  11 -16   3  311.57   53.49
   5  11   3  392.56   49.30
   5  11   3  357.66   64.79
  15 -12  -3  -42.40   31.60
  -3  15  -3   43.80   47.30
  -3  15  -3   48.50   78.79
   3 -15   3   19.30   36.00
   3 -15   3  -56.89   44.80
  12   3   3   38.20   39.10
   3 -15   3   49.10   28.10
 -15  12   3  -66.89   74.09
  12   3   3  -18.20   26.10
   0  12  -3  411.66  140.89
   0  12  -3  453.55   50.79
  12 -12  -3  389.36   34.60
   0  12  -3  399.66   46.60
  12   0   3  396.16   51.99
   0 -12   3  463.65   70.49
  12   0   3  494.65   36.60
   0 -12   3  409.06   41.70
 -12  12   3  468.35   78.29
   0 -12   3  384.36   54.59
   9 -12  -3  399.86   39.70
   9 -12  -3  520.15   54.99
   3   9  -3  426.86   43.70
   3   9  -3  206.78  109.19
   3   9  -3  298.07   79.19
   3   9  -3  512.45   49.80
  12  -3   3  436.06   41.20
  -3  -9   3  339.67   44.40
  -3  -9   3  519.15   39.70
  12  -3   3  457.15   26.70
  12  -3   3  454.25   55.29
  12  -3   3  457.55   48.20
  -9  12   3  437.86   36.90
  -3  -9   3  430.26   46.80
   6 -12  -3    6.70   81.19
   6   6  -3   35.50   23.90
   6 -12  -3   14.20   22.60
   6 -12  -3    7.50   30.10
   6   6  -3   60.49   57.69
   6   6  -3   17.40   21.50
   6   6  -3   -5.30   93.79
  12  -6   3   28.00   15.50
  -6  12   3   36.50   20.10
  -6  12   3  -10.30   56.19
  -6  -6   3    8.20   23.30
  -6  12   3  -46.80   45.40
  -6  -6   3   49.80   17.30
   9   3  -3  371.16   55.49
   3 -12  -3  339.37   56.89
   9   3  -3  445.36   93.39
   9   3  -3  370.16   46.50
  -9  -3   3  438.56   35.00
  -3  12   3  599.94  107.59
  12  -9   3  394.16   42.00
  -9  -3   3  423.86   48.80
  -3  12   3  404.56   39.30
  12  -9   3  378.16   29.00
  12  -9   3  455.65   49.00
 -12  12  -3  443.06   61.99
   0 -12  -3  280.87   57.29
   0 -12  -3   74.69  178.78
  12   0  -3  450.45   43.10
   0 -12  -3  440.36   48.20
  12   0  -3  298.37   44.30
  12 -12   3  335.27   37.80
 -12   0   3  311.57   35.10
   0  12   3  397.06   55.79
  12 -12   3  419.86   48.60
   0  12   3  458.15  135.59
  15  -3  -3   27.00   25.20
 -12  15  -3   22.40   66.69
  -3 -12  -3   16.50   37.10
  15  -3  -3    6.00   38.50
  -3 -12  -3   44.10   61.79
   3  12   3   -9.60   50.59
   3  12   3   98.79   33.80
  12 -15   3   61.09   40.70
  -1  14  -3   50.09   39.70
  -1  14  -3   62.49   47.30
   1 -14   3   43.00   45.20
   1 -14   3   81.09   32.70
 -14  13   3  220.48   80.99
  13   1   3  103.99   26.60
  13   1   3  -16.10   34.80
   2  11  -3  -24.70  128.29
   2  11  -3  152.98   34.80
  11 -13  -3  140.49   26.10
  11 -13  -3  117.99   38.10
 -11  13   3  156.38   74.89
  -2 -11   3  167.68   29.80
  13  -2   3  171.98   33.10
  13  -2   3  171.78   19.80
  -2 -11   3  102.79   34.20
   8 -13  -3 1076.09   68.19
   5   8  -3 1021.30   68.99
   8 -13  -3 1105.99   83.19
   5   8  -3 1165.48  132.69
   5   8  -3 1077.89   76.19
  13  -5   3 1177.18   66.19
  -5  -8   3 1082.29   77.89
  -5  -8   3 1146.69   66.19
  13  -5   3 1139.49   77.09
  -8  13   3 1102.49   63.59
   8   5  -3   45.70   22.80
   5 -13  -3   94.69   28.70
   8   5  -3  101.79   32.00
   5 -13  -3   25.40   41.50
   8   5  -3   57.19  106.89
  -5  13   3   80.89   61.59
  -8  -5   3  118.49   32.80
  -5  13   3   93.39   24.90
  13  -8   3   75.99   17.90
  13  -8   3   99.39   29.90
  -5  13   3   93.29   87.69
  -8  -5   3   68.19   24.30
  13  -8   3  147.59   31.70
  11   2  -3    4.20   30.10
   2 -13  -3  -15.20   29.90
   2 -13  -3  -19.10   43.90
 -13  11  -3   -1.60   44.80
  11   2  -3   15.80   22.00
 -11  -2   3  -25.10   19.10
  13 -11   3   -6.50   23.10
  13 -11   3  -47.90   30.30
  -2  13   3  -14.30   64.39
  -2  13   3    0.00   25.90
  -2  13   3 -216.48  105.79
 -13  14  -3  176.08   72.49
  14  -1  -3  174.88   47.80
  -1 -13  -3  145.59   39.80
  -1 -13  -3  100.49   63.99
  14  -1  -3  138.19   30.10
  13 -14   3  173.08   42.60
   1  13   3  273.37   58.09
   1  13   3  140.49   37.30
  13 -14  -3   80.89   22.40
   1  13  -3  152.98   43.60
   1  13  -3  100.29   37.10
  -1 -13   3   99.99   45.80
  14  -1   3  127.79   37.50
  -1 -13   3   48.40   30.60
 -13  14   3  154.58   82.49
   4  10  -3  153.68   36.50
  10 -14  -3  113.39   29.40
  10 -14  -3  203.98   46.50
   4  10  -3  150.48   40.70
  -4 -10   3   85.79   42.30
  -4 -10   3  207.48   34.90
  14  -4   3  206.98   33.90
  14  -4   3  228.18   32.60
 -10  14   3  248.78   79.49
  14  -4   3  133.59   41.80
   7 -14  -3  -23.80   28.30
   7   7  -3   17.40   28.90
   7 -14  -3  -18.70   40.70
   7   7  -3  -33.70   27.30
   7   7  -3 -130.59   84.99
  -7  14   3   34.30   64.89
  14  -7   3    3.70   30.90
  -7  -7   3  -25.10   32.90
  14  -7   3    9.20   21.00
  -7  -7   3   23.00   23.20
  14  -7   3  -12.20   28.20
  -7  14   3   15.80   24.10
  10   4  -3  293.67   39.50
  10   4  -3  331.07   50.29
   4 -14  -3  374.16   47.60
   4 -14  -3  297.47   64.29
 -10  -4   3  336.97   39.60
  -4  14   3  328.47   43.20
 -10  -4   3  218.28   46.10
  14 -10   3  399.46   48.30
  14 -10   3  445.36   60.19
 -14  13  -3  286.07   66.69
   1 -14  -3   29.80   56.69
  13   1  -3  182.18   47.40
  13   1  -3  123.99   33.00
   1 -14  -3  119.49   43.30
  -1  14   3  132.99   38.10
  -1  14   3  183.58   60.09
  14 -13   3  144.39   42.30
  12 -15  -3   53.99   28.70
   3  12  -3  -16.70   33.40
   3  12  -3   -8.70   42.70
  -3 -12   3   40.50   45.10
 -12  15   3   -1.70   92.29
  15  -3   3  -18.50   43.60
  15  -3   3   10.70   34.30
  -3 -12   3   33.70   30.40
   6   9  -3  526.75   61.69
   6   9  -3  735.13   72.19
   9 -15  -3  559.04   56.79
   9 -15  -3  668.13   90.49
  15  -6   3  640.44   68.29
  -9  15   3  605.24  110.89
  -6  -9   3  619.04   53.09
  -6  -9   3  546.65   66.69
  15  -6   3  463.35   56.99
   9   6  -3  745.33   59.89
   9   6  -3  637.14   66.59
   6 -15  -3  664.43   88.29
   6 -15  -3  725.53   60.99
  -6  15   3  754.82   62.69
  15  -9   3  664.53   81.99
  -9  -6   3  817.32   83.09
  15  -9   3  668.93   73.29
  12   3  -3    7.90   31.90
  12   3  -3    5.60   44.30
   3 -15  -3   26.40   37.00
   3 -15  -3   90.69   63.39
  -3  15   3  113.49   91.19
  -3  15   3   56.99   35.10
  15 -12   3    1.90   40.30
   5  11  -3   14.20   36.80
  11 -16  -3  -22.60   33.70
   5  11  -3   33.90   46.80
 -11  16   3   47.10   96.49
  16  -5   3   24.90   35.70
  -5 -11   3  -22.10   48.20
  -5 -11   3   89.09   37.90
  16  -5   3  -16.90   42.40
   8 -16  -3  131.49   63.19
   8 -16  -3   77.29   38.80
   8   8  -3  110.49   35.20
   8   8  -3  153.38   47.50
  16  -8   3  100.29   43.30
  -8  -8   3  120.19   33.50
  -8  -8   3   11.30   52.29
  -8  16   3   48.50   97.99
  11   5  -3  303.17   47.20
   5 -16  -3  226.28   45.00
  11   5  -3  202.48   51.49
   5 -16  -3  293.07   75.39
  16 -11   3  279.07   58.49
 -11  -5   3  320.17   44.60
  -5  16   3  134.99  102.59
  10 -17  -3   80.79   74.99
   7  10  -3    1.90   43.00
  10 -17  -3   48.50   41.00
   7  10  -3   97.29   53.49
  17  -7   3   82.29   53.69
 -10  17   3  398.26  128.49
  -7 -10   3   76.29   37.60
  -7 -10   3  214.98   65.19
   7 -17  -3   51.59   70.39
  10   7  -3  -37.70   39.40
  10   7  -3   68.89   54.09
   7 -17  -3  -20.70   44.80
  17 -10   3   72.39   60.59
 -10  -7   3   22.10   36.60
  -7  17   3    0.70  121.89
  -1   0  -4  511.25   29.80
   0   1  -4  465.55   29.00
  -1   0  -4  446.96   28.90
   1  -1  -4  453.25   26.60
   1  -1  -4  479.45   28.70
  -1   0  -4  476.55   26.30
   0   1  -4  416.56   28.50
   0   1  -4  450.45   26.20
  -1   0  -4  466.75   26.40
  -1   0  -4  444.16   43.00
   1  -1  -4  460.65   29.50
   0   1  -4  428.96   39.90
   1  -1  -4  508.85   43.60
  -1   1   4  471.15   30.90
  -1   1   4  454.95   28.50
   0  -1   4  519.35   40.50
   0  -1   4  493.85   28.60
   0  -1   4  475.15   28.70
   1   0   4  449.66   26.40
   0  -1   4  479.85   23.90
   1   0   4  542.05   41.40
   1   0   4  451.65   29.10
   0  -1   4  489.05   26.80
  -1   1   4  476.75   27.00
  -1   1   4  512.15   42.20
   1   0   4  519.35   28.40
   1   0   4  471.55   27.40
  -1   1   4  487.75   28.40
   3  -2  -4   40.90    9.20
  -1   3  -4   37.70    5.50
  -2  -1  -4   35.20   23.10
   3  -2  -4   34.00   13.70
  -1   3  -4   33.70    8.50
  -2  -1  -4   32.80    8.20
   3  -2  -4   58.39   22.70
  -1   3  -4   41.00   17.00
  -2  -1  -4   63.69   10.20
  -2  -1  -4   53.59   11.40
  -1   3  -4   23.80   10.40
   3  -2  -4   47.00   10.40
  -1   3  -4   47.00   11.50
   3  -2  -4   48.30    9.50
   1  -3   4   45.70    7.90
   1  -3   4   44.90   11.40
   2   1   4   33.70   10.30
   2   1   4   39.30   10.90
   2   1   4   25.70   16.00
   1  -3   4   55.39   11.00
   2   1   4   40.90    8.50
   1  -3   4   50.39   11.50
  -3   2   4   50.89   20.20
   1  -3   4   36.90   16.30
  -3   2   4   47.40   11.00
   2   1   4   47.00   11.10
  -3   2   4   15.50   13.70
   2   1   4   77.79   21.80
  -3   2   4   61.69    9.80
   2   0  -4 2035.90   91.99
   2   0  -4 1982.50   92.19
   0  -2  -4 1891.41   90.19
   0  -2  -4 1947.41   89.09
  -2   2  -4 2048.90  104.29
   0  -2  -4 1980.70  112.39
   2   0  -4 2118.29  107.09
   0  -2  -4 1924.31   90.79
  -2   2  -4 1989.80   92.69
   0  -2  -4 2055.99   92.59
  -2   2  -4 1976.20   88.09
   2   0  -4 1902.41   88.89
  -2   2  -4 1956.00   84.29
   2   0  -4 1930.91   90.39
  -2   2  -4 2010.50   90.49
   0   2   4 2197.48  110.99
   2  -2   4 2070.19   89.99
  -2   0   4 2023.30   89.89
  -2   0   4 2073.59   89.59
  -2   0   4 1981.00   91.09
   0   2   4 1999.80   89.69
   2  -2   4 1980.70   88.09
  -2   0   4 2000.50   91.49
   2  -2   4 1834.22  102.09
   0   2   4 2119.59   91.29
   0   2   4 2147.89   95.79
  -2   0   4 2030.10  105.09
   0   2   4 1890.71   94.19
   2  -2   4 2094.39   92.89
  -3  -2  -4   10.10   11.30
  -2   5  -4   -7.50    4.80
  -3  -2  -4   -8.00   10.90
  -2   5  -4   -9.90    6.10
   5  -3  -4  -16.40   20.00
   5  -3  -4   15.70   19.40
  -2   5  -4   -6.10    8.60
   5  -3  -4  -15.10    7.50
   5  -3  -4   -1.10    8.60
   5  -3  -4  -17.10    7.50
  -2   5  -4   -6.10   15.70
  -3  -2  -4  -44.30   27.50
   3   2   4    1.90    7.20
   2  -5   4   -1.30    6.50
   3   2   4   -0.20   10.70
   2  -5   4   12.20   10.00
  -5   3   4  -18.10   16.80
   2  -5   4   -8.90    8.40
   3   2   4  -12.90    8.60
   3   2   4   -0.20   10.20
  -5   3   4   10.30    7.80
   3   2   4   11.30   23.90
   2  -5   4  -33.10   27.00
  -5   3   4   -5.00    6.70
   2  -5   4    3.40    9.90
  -5   3   4  -17.10   14.40
   2  -3  -4   53.89   11.70
   1   2  -4   49.90    7.00
   1   2  -4   55.59   10.10
   1   2  -4   27.30   10.60
  -3   1  -4   32.10   11.90
  -3   1  -4   53.69   10.90
   2  -3  -4   41.00   24.20
  -3   1  -4   56.19    9.40
  -3   1  -4   48.10    7.30
   1   2  -4   43.30   10.70
   1   2  -4   44.60   12.00
   2  -3  -4   45.80    9.90
   1   2  -4   55.99   19.40
   2  -3  -4   48.10   10.10
   3  -1   4   44.50   18.70
   3  -1   4   38.40    7.50
  -2   3   4   50.19   10.10
  -1  -2   4   26.30    7.90
   3  -1   4   61.59   12.30
  -1  -2   4   65.39   11.00
  -2   3   4   50.29    9.10
   3  -1   4   51.79   10.70
  -2   3   4   36.80   10.80
  -2   3   4   45.80   21.50
  -1  -2   4   20.50   17.00
  -2   3   4   25.50   15.10
  -1  -2   4   28.30   10.70
  -2   3   4   30.30   12.80
  -1  -3  -4   57.99   12.70
  -3   4  -4   53.49   10.00
   4  -1  -4   48.50   21.90
   4  -1  -4   52.19   11.30
  -1  -3  -4   49.90   12.40
  -1  -3  -4   43.20   29.60
  -3   4  -4   47.00   13.90
   4  -1  -4   50.19   12.60
  -3   4  -4   50.59   10.30
  -1  -3  -4   46.30   11.40
   4  -1  -4   55.89   18.50
   4  -1  -4   31.60    8.10
   4  -1  -4   50.99   11.60
   1   3   4   70.79   12.10
   3  -4   4   60.79   12.60
  -4   1   4   45.20    8.10
  -4   1   4   51.59   10.60
   1   3   4   38.60   12.00
  -4   1   4   45.70   20.20
   1   3   4   48.80   10.20
  -4   1   4   47.10   12.20
  -4   1   4   31.20   14.90
   3  -4   4   59.09   18.80
   3  -4   4   35.20    7.40
   1   3   4   69.79   29.40
   1   3   4   33.00   13.20
   3  -4   4   44.00   11.00
   3  -4   4   35.50   12.90
   1   3   4   55.19   19.60
  -4   1   4   34.80    9.50
  -3   7  -4   24.60   11.70
  -3   7  -4    6.90    7.80
  -4  -3  -4   86.29   44.70
   7  -4  -4    9.90   11.70
  -4  -3  -4   43.90   14.80
   7  -4  -4   39.30   11.00
   7  -4  -4   41.80   24.30
   7  -4  -4   28.00   10.40
  -3   7  -4   33.70   13.40
   4   3   4   31.70   10.90
   3  -7   4   13.70   14.60
   3  -7   4   -6.00   11.80
   4   3   4   34.40   13.90
   4   3   4   20.50   32.80
   3  -7   4   24.60    5.90
  -7   4   4   26.40   20.50
  -7   4   4   35.10    9.80
   3  -7   4   24.30   11.30
   3  -7   4   25.00   23.60
  -7   4   4   26.40   23.60
   3  -7   4   19.40    9.90
  -7   4   4   27.80   11.50
   4   3   4   39.70   13.40
  -4   0  -4  110.09   14.10
   4  -4  -4  130.79   17.50
  -4   0  -4  149.09   14.70
   4  -4  -4  140.19   15.40
   4  -4  -4  144.09   28.20
   4  -4  -4  115.69   13.70
   4  -4  -4  180.48   35.50
   0   4  -4  156.38   28.00
   0   4  -4  120.29   16.90
   0   4  -4  125.59   17.00
  -4   0  -4  130.59   16.00
   0   4  -4  125.29   12.70
   0   4  -4  130.99   20.30
   0   4  -4  159.08   17.90
   4   0   4  146.39   16.40
   0  -4   4  143.09   19.50
   0  -4   4  150.78   29.80
  -4   4   4  141.79   18.10
   4   0   4  129.19   14.80
   0  -4   4  161.68   17.80
  -4   4   4  151.08   26.10
   0  -4   4  151.48   14.40
   4   0   4  128.39   19.00
   4   0   4  149.59   29.40
  -4   4   4  140.69   12.60
  -4   4   4  184.08   32.30
  -4   4   4  124.59   16.20
   4   0   4  123.49   13.00
   0  -4   4  129.39   17.00
  -4   3  -4   39.80   16.70
   3   1  -4   44.00    9.30
   1  -4  -4   53.69   14.20
   3   1  -4   63.79   16.80
   1  -4  -4   59.19   13.00
   1  -4  -4   62.79   11.80
  -4   3  -4   51.89    9.30
   1  -4  -4   88.39   32.60
  -4   3  -4   36.90   10.50
   3   1  -4   38.50   12.30
   3   1  -4   64.89   22.20
   3   1  -4   61.79   12.20
  -4   3  -4   54.29   13.90
   3   1  -4   43.70   11.40
  -1   4   4   67.59   12.90
  -3  -1   4   33.40   12.40
  -3  -1   4   49.40    9.30
   4  -3   4   55.79    8.60
  -1   4   4   30.30   15.80
  -3  -1   4   48.90   10.10
   4  -3   4   41.70    9.30
  -3  -1   4   77.39   23.60
  -1   4   4   63.39   29.00
   4  -3   4   62.19   17.20
  -1   4   4   26.20   17.30
   4  -3   4   53.99   12.40
   4  -3   4   75.29   11.00
  -1   4   4   47.60   10.80
  -3  -1   4   47.00    9.90
  -1   4   4   63.29   10.70
  -4   6  -4   61.89   18.10
   6  -2  -4   55.59   26.10
   6  -2  -4   51.29   12.00
   6  -2  -4   58.79   12.90
   6  -2  -4   76.69   12.70
  -4   6  -4   60.59   11.10
  -2  -4  -4   38.00   38.40
   6  -2  -4   73.29   27.70
  -4   6  -4   72.79   12.60
  -2  -4  -4   62.29   15.00
   6  -2  -4   67.39   14.50
  -6   2   4   59.49   19.20
   4  -6   4   46.40   17.00
   4  -6   4   78.89   11.30
   2   4   4   52.99   15.50
  -6   2   4   60.99    6.30
   4  -6   4   69.49   14.20
   2   4   4   49.80   14.40
   2   4   4   71.89   15.30
  -6   2   4   30.20   21.80
   4  -6   4   88.79   12.70
  -6   2   4   51.89    7.40
   4  -6   4   51.69   20.10
  -6   2   4   58.19   12.60
   2   4   4   72.99   43.50
   2   4   4   84.79   14.40
  -4   9  -4  319.27   41.00
   9  -5  -4  282.17   26.50
   9  -5  -4  343.87   29.00
  -4   9  -4  324.57   34.00
   9  -5  -4  322.87   26.50
  -5  -4  -4  227.28   71.59
   9  -5  -4  318.27   30.20
  -5  -4  -4  308.37   30.60
  -4   9  -4  328.17   46.20
   5   4   4  387.26   38.30
   5   4   4  310.97   27.60
   4  -9   4  356.16   38.70
  -9   5   4  299.87   45.70
   4  -9   4  327.87   25.00
   4  -9   4  327.07   29.30
  -9   5   4  344.97   25.90
   4  -9   4  329.47   22.40
   4  -9   4  314.97   32.50
  -9   5   4  340.77   44.30
   5   4   4  400.26   69.49
  -5  -1  -4  138.89   18.30
  -1   6  -4  164.88   19.20
   6  -5  -4  169.98   21.00
  -1   6  -4  166.28   17.20
  -5  -1  -4  155.28   19.90
   6  -5  -4  164.58   15.50
   6  -5  -4  218.38   41.20
  -1   6  -4  199.68   35.60
   6  -5  -4  144.29   16.80
   5   1   4  173.18   25.20
   1  -6   4  171.68   34.40
   5   1   4  156.88   16.80
  -6   5   4  176.78   15.60
  -6   5   4  185.58   14.40
   5   1   4  189.58   37.90
   1  -6   4  158.88   21.10
   1  -6   4  191.08   19.30
   1  -6   4  158.58   14.00
  -6   5   4  177.68   18.10
   5   1   4  171.08   20.20
   1  -6   4  180.18   24.50
  -6   5   4  147.99   31.20
   5   1   4  160.58   20.10
  -6   5   4  205.78   34.90
   1  -6   4  145.69   16.90
   2   3  -4   -0.30    8.90
  -5   2  -4    0.50    7.40
  -5   2  -4    1.80    8.50
   2   3  -4   30.90   10.90
  -5   2  -4    4.50    4.70
   3  -5  -4   -7.60    9.10
   3  -5  -4   17.20   27.60
   3  -5  -4   -6.50   29.00
   3  -5  -4   -2.00    8.40
   2   3  -4   26.60   21.70
  -5   2  -4    2.50   19.80
   2   3  -4    0.70    6.70
   2   3  -4    7.20   13.40
  -2  -3   4  -12.10   12.00
  -2  -3   4   15.00    7.30
   5  -2   4   -5.80   12.10
  -3   5   4    1.10    6.00
   5  -2   4    2.10    5.80
   5  -2   4   13.60   15.10
  -3   5   4   -3.60    7.90
  -2  -3   4  -19.10   20.30
  -2  -3   4    1.30    8.90
  -3   5   4   -5.20   21.60
   5  -2   4    4.40    6.00
   5  -2   4  -15.10    9.90
   5  -2   4   -5.60    7.00
  -3   5   4   -7.10   12.90
  -2  -3   4    4.80    8.70
  -3   5   4   34.70   19.60
   0  -5  -4   92.49   17.60
   5   0  -4  130.19   16.90
   0  -5  -4  106.29   41.90
  -5   5  -4  121.19   13.20
   5   0  -4  127.39   27.80
   5   0  -4  119.19   17.10
  -5   5  -4  122.69   14.60
   5   0  -4  118.99   15.60
   5   0  -4  121.79   17.60
   5   0  -4  104.09   27.60
  -5   5  -4  130.29   24.00
   5  -5   4  121.79   15.60
   5  -5   4  139.79   23.50
   0   5   4  140.09   16.80
  -5   0   4  120.69   12.30
   0   5   4  134.89   18.00
   5  -5   4  109.89   12.10
   0   5   4  162.28   44.60
   5  -5   4  102.89   17.60
  -5   0   4  123.89   17.80
  -5   0   4  121.29   13.80
  -5   0   4  131.39   30.30
   0   5   4   80.69   17.20
   5  -5   4  113.29   14.40
   5  -5   4  137.89   21.90
  -5   8  -4 2398.76  122.59
   8  -3  -4 2292.57  106.09
  -3  -5  -4 2199.08  110.99
   8  -3  -4 2176.78  106.69
   8  -3  -4 2326.17  108.69
   8  -3  -4 2368.26  109.19
   8  -3  -4 2334.07  129.19
  -5   8  -4 2272.47  106.69
  -5   8  -4 2325.57  109.39
   3   5   4 2507.55  110.39
  -8   3   4 2368.36  126.19
  -8   3   4 2131.69  109.09
   5  -8   4 2375.76   98.69
   5  -8   4 2440.86  109.39
   5  -8   4 2346.07  106.49
   5  -8   4 2445.96  104.49
  -8   3   4 2306.67  105.59
   5  -8   4 2426.36  116.09
   3   5   4 2391.16  155.78
   5  -8   4 2253.67  126.19
  -8   3   4 2436.16  123.89
   3   5   4 2546.65  117.29
  -5  11  -4  119.19   42.30
  11  -6  -4  157.98   26.70
  -5  11  -4  181.48   36.50
  -6  -5  -4   74.89   79.99
  -5  11  -4  198.28   26.20
  11  -6  -4  168.68   23.80
  -5  11  -4  162.38   72.69
  -6  -5  -4  176.58   27.30
   6   5   4  244.58   35.20
 -11   6   4  125.49   35.30
   5 -11   4  221.08   33.80
 -11   6   4  180.78   47.40
   6   5   4  206.98   79.39
   5 -11   4  160.18   24.00
 -11   6   4  207.58   21.50
   5 -11   4  176.88   22.80
   6   5   4  176.38   25.00
  -6  -2  -4  211.68   24.90
   8  -6  -4  185.58   20.50
  -2   8  -4  168.98   39.60
   8  -6  -4  185.38   22.70
   8  -6  -4  166.88   17.40
   8  -6  -4  222.58   43.80
  -2   8  -4  169.78   22.30
   2  -8   4  167.98   19.20
  -8   6   4  241.58   37.40
   2  -8   4  199.98   22.40
  -8   6   4  180.48   19.80
   2  -8   4  154.88   17.90
   6   2   4  188.78   20.70
   6   2   4  192.48   22.60
   6   2   4  155.58   22.40
   2  -8   4  167.88   43.70
   6   2   4  101.49   45.70
  -8   6   4  149.99   34.20
   2  -8   4  194.08   26.60
   2  -8   4  176.48   24.70
   5  -6  -4  179.38   41.90
  -6   1  -4  100.59   34.30
   5  -6  -4  138.89   17.20
  -6   1  -4  141.79   16.00
   1   5  -4  146.59   35.30
  -6   1  -4  175.78   19.40
   1   5  -4  152.08   20.60
   5  -6  -4  121.99   18.30
   1   5  -4  168.28   18.70
  -1  -5   4  157.58   22.50
   6  -1   4  174.08   17.70
   6  -1   4  225.08   36.30
  -1  -5   4  167.78   19.50
   6  -1   4  158.28   15.60
  -1  -5   4  151.88   17.40
  -1  -5   4  161.48   21.10
  -1  -5   4  165.88   15.70
  -5   6   4  144.39   33.30
   6  -1   4  159.58   18.20
  -5   6   4  155.68   19.00
   6  -1   4  156.68   23.60
  -5   6   4  151.08   11.80
  -5   6   4  211.08   20.40
  -1  -5   4  200.18   37.90
   2  -6  -4   84.19   15.90
   4   2  -4   65.49   15.60
   4   2  -4   23.60   20.80
   2  -6  -4   72.59   14.80
   4   2  -4  138.69   34.80
   2  -6  -4   50.19   19.30
  -6   4  -4   60.89    9.80
   4   2  -4   48.40   14.30
  -6   4  -4   76.99   12.30
   2  -6  -4   26.70   39.80
   4   2  -4   83.39   13.70
  -6   4  -4   71.49   21.90
  -2   6   4   80.89   20.50
  -4  -2   4   55.09   26.60
  -4  -2   4   60.09   13.30
   6  -4   4   83.19    9.70
   6  -4   4   54.79    5.60
   6  -4   4   61.99   10.30
  -4  -2   4   76.59   15.70
  -4  -2   4   45.20   12.00
   6  -4   4   77.89   16.90
  -2   6   4   45.30   22.60
   6  -4   4   66.69   16.90
   6  -4   4   86.49   17.50
  -2   6   4   63.59   11.70
  -2   6   4   66.49   12.90
  -2   6   4  135.29   39.20
   7  -1  -4   38.80   15.40
  -6   7  -4   43.10   13.70
  -1  -6  -4   26.90   24.20
   7  -1  -4   28.40   14.50
   7  -1  -4    2.70   27.10
   7  -1  -4   31.30   12.70
  -1  -6  -4  131.39   54.89
  -6   7  -4   36.80   19.50
  -6   7  -4   53.39   11.00
  -1  -6  -4    4.20   13.30
   1   6   4   36.00   15.10
   6  -7   4   47.90   11.10
   6  -7   4   25.80    8.70
   6  -7   4   24.40   20.10
  -7   1   4   14.60    9.70
  -7   1   4   -4.60   13.30
  -7   1   4   29.80    7.80
   6  -7   4    9.90   13.30
   1   6   4   76.49   45.80
   6  -7   4   42.40   18.50
   1   6   4   50.19   19.10
  -7   1   4   23.40   25.40
   1   6   4   18.60   12.10
  -4  -6  -4  378.96   94.59
  10  -4  -4  444.66   39.70
  10  -4  -4  460.25   36.70
  -6  10  -4  510.05   36.10
  -4  -6  -4  508.95   40.50
  -6  10  -4  506.85   47.60
  10  -4  -4  489.15   34.90
  -6  10  -4  451.75   56.69
   4   6   4  540.15   46.60
   6 -10   4  527.15   48.20
   4   6   4  516.25   37.80
   6 -10   4  495.65   32.40
   6 -10   4  479.85   36.50
   4   6   4  543.05   96.29
   6 -10   4  483.15   35.90
 -10   4   4  484.35   57.89
 -10   4   4  485.75   33.30
 -10   4   4  474.75   57.39
   6 -10   4  475.15   28.70
  13  -7  -4   21.80   19.20
  -6  13  -4  -52.69   42.70
  13  -7  -4   27.80   24.40
  -6  13  -4   -8.50   25.50
  -7  -6  -4   14.50   26.90
 -13   7   4  -30.80   45.40
   6 -13   4  -12.40   18.20
   6 -13   4    3.50   20.10
   7   6   4   26.70   20.70
   6 -13   4  -38.80   25.80
   7   6   4   14.30   30.20
  -3  10  -4  193.88   23.00
  -7  -3  -4   89.79   70.29
  10  -7  -4  180.48   23.00
  -3  10  -4   90.89   43.30
  -3  10  -4  156.88   25.90
  -3  10  -4  207.78   33.20
  -3  10  -4  197.08   75.99
  -7  -3  -4  165.78   24.80
 -10   7   4  236.78   47.90
   3 -10   4  199.78   25.60
   7   3   4  170.18   23.80
 -10   7   4  181.08   21.90
   7   3   4  168.18   28.60
   3 -10   4  191.08   33.70
 -10   7   4  216.88   37.80
   3 -10   4  168.08   20.50
   7   3   4  178.78   29.00
   3 -10   4  188.08   30.80
   3 -10   4  196.68   25.30
   7  -7  -4   71.99   17.40
   0   7  -4   32.30   33.30
   7  -7  -4   56.39    9.80
  -7   0  -4   41.10   15.00
   0   7  -4   46.10   13.00
   7  -7  -4   37.60   35.90
   7  -7  -4   50.79   14.00
  -7   0  -4   39.20   14.60
  -7   0  -4   57.59   43.30
   0   7  -4   72.69   17.90
   7   0   4   37.50   18.40
   7   0   4   26.40   12.50
  -7   7   4   50.99   27.20
   7   0   4   55.99   15.00
   7   0   4   66.49   13.30
  -7   7   4   60.89   11.40
   0  -7   4   65.39   19.30
   0  -7   4   47.90   15.00
   7   0   4   62.79   29.10
   0  -7   4   73.79   13.00
  -7   7   4   67.49   14.20
  -7   7   4   44.50   29.40
   0  -7   4   39.30   34.80
   4  -7  -4   27.60   14.40
   3   4  -4   54.49   22.60
  -7   3  -4   27.00    6.70
   3   4  -4   23.70   10.70
   3   4  -4   24.60   18.90
   3   4  -4   34.00   14.10
  -7   3  -4  -12.70   24.60
   4  -7  -4   23.60   14.70
  -7   3  -4   28.20   11.50
   4  -7  -4   59.39   37.70
   3   4  -4  -11.30   27.90
  -4   7   4   22.80    6.10
  -4   7   4   12.60    9.20
  -3  -4   4   25.50   11.30
   7  -3   4  -11.60   14.60
   7  -3   4   20.20    7.40
   7  -3   4   32.10    8.10
  -3  -4   4   26.20   10.30
  -3  -4   4   10.70   29.00
   7  -3   4    9.80   20.20
  -3  -4   4   10.80   12.50
   7  -3   4   23.30   17.70
  -4   7   4   54.59   37.70
  -4   7   4   20.10   15.60
  -4   7   4   25.40   26.40
   7  -3   4   26.50    8.70
  -3  -4   4   10.10   12.10
   6   1  -4   44.50   13.30
   1  -7  -4  -20.70   44.60
   6   1  -4   16.40   13.20
   6   1  -4   28.50   15.60
  -7   6  -4    6.90    8.80
   6   1  -4   53.29   33.10
   1  -7  -4  -19.80   24.80
   1  -7  -4   28.10   14.80
  -7   6  -4   23.20   18.70
   7  -6   4   23.70    8.50
  -1   7   4   19.30   11.60
  -1   7   4   19.60   12.70
   7  -6   4   24.60   16.00
   7  -6   4   24.40   18.40
  -6  -1   4   32.00   10.90
   7  -6   4   19.00   16.10
  -6  -1   4    0.80   15.00
  -6  -1   4   22.40    9.90
  -6  -1   4    1.00   24.80
  -1   7   4   75.69   46.10
   7  -6   4   44.50   15.80
   7  -6   4   24.90    7.50
  -2  -7  -4   50.59   33.20
  -7   9  -4   92.19   26.30
  -7   9  -4  105.69   16.90
   9  -2  -4   89.69   18.70
   9  -2  -4   97.09   20.30
   9  -2  -4  110.59   20.40
  -2  -7  -4  132.69   23.30
  -7   9  -4  102.79   25.00
  -2  -7  -4   28.80   68.99
   9  -2  -4  176.98   40.50
   2   7   4  108.89   63.69
   2   7   4   80.09   18.00
   7  -9   4  111.39   16.40
  -9   2   4  100.59   31.00
  -9   2   4   87.79   17.00
   7  -9   4  112.59   14.50
   7  -9   4   82.59   25.20
   7  -9   4   89.19    7.40
   7  -9   4   95.69   18.90
   7  -9   4   88.39    9.40
   2   7   4  114.39   26.00
  -7  12  -4  -24.80   42.00
  -7  12  -4  -33.60   33.70
  -5  -7  -4   -6.80   22.70
  -5  -7  -4   -3.10   41.30
  -5  -7  -4   32.20  103.29
  -7  12  -4    1.70   20.70
  12  -5  -4  -26.00   21.20
  12  -5  -4   11.30   18.70
   5   7   4   20.90   26.80
   7 -12   4   22.30   17.50
 -12   5   4   -4.10   15.90
   5   7   4  -31.40   18.00
   7 -12   4    6.90   16.00
   7 -12   4   -2.70   35.30
  15  -8  -4    0.80   20.00
  15  -8  -4   12.50   31.60
   8   7   4   39.00   42.90
   7 -15   4   -0.50   27.90
   8   7   4   34.80   27.00
   7 -15   4  -82.79   35.10
 -15   8   4  -25.60   63.69
   7 -15   4   21.70   25.50
  -4  12  -4   47.80   24.30
  -8  -4  -4   16.00   23.10
  12  -8  -4   38.90   23.40
  -4  12  -4   81.89   26.60
  -4  12  -4   62.79   39.00
  12  -8  -4   18.70   17.60
 -12   8   4  113.19   49.80
   4 -12   4   25.90   25.00
   4 -12   4   25.90   20.10
   8   4   4   66.89   26.90
   8   4   4   45.70   21.60
  -1   9  -4   64.59   19.80
  -1   9  -4   45.00   16.90
  -1   9  -4   46.50   37.60
   9  -8  -4   55.89   17.00
   9  -8  -4   92.09   17.50
  -1   9  -4  113.49   75.89
   9  -8  -4   68.89    8.90
  -8  -1  -4   74.29   58.19
   8   1   4   26.30   17.50
   8   1   4   84.29   15.40
  -9   8   4   -9.80   31.70
   1  -9   4   89.59   18.20
   8   1   4  143.99   49.90
   1  -9   4   73.79   19.30
  -9   8   4   14.20   26.80
  -9   8   4   80.99   14.90
   1  -9   4   72.19   21.50
   8   1   4   82.49   21.30
   2   6  -4  249.28   51.39
   2   6  -4  218.58   27.10
   2   6  -4  202.98   23.80
   6  -8  -4  132.39   47.80
   6  -8  -4  166.98   21.60
   6  -8  -4  117.69   25.80
  -8   2  -4  200.58   23.00
  -8   2  -4  171.68   19.20
  -8   2  -4  113.59   42.60
   6  -8  -4  207.08   25.60
  -2  -6   4  262.07   26.80
  -6   8   4  192.88   25.50
   8  -2   4  179.38   17.70
   8  -2   4  188.08   27.70
   8  -2   4  172.38   18.70
   8  -2   4  279.07   40.40
  -6   8   4  225.68   42.60
  -2  -6   4  101.19   39.30
   8  -2   4  225.28   23.10
  -6   8   4  130.19   36.20
  -6   8   4  201.88   23.10
   5   3  -4 2425.06  139.59
  -8   5  -4 2324.77  122.39
   5   3  -4 2071.79  110.39
   3  -8  -4 2308.07  113.09
   5   3  -4 2390.86  110.99
   5   3  -4 2344.07  112.69
  -5  -3   4 2450.05  108.39
   8  -5   4 2342.47  101.39
  -5  -3   4 2306.57  113.59
   8  -5   4 2268.07  116.79
  -3   8   4 2372.16  103.59
  -3   8   4 2398.36  109.89
   8  -5   4 2440.46  101.19
   8  -5   4 2409.06  112.29
  -3   8   4 2453.85  131.59
   8  -5   4 2458.05  114.89
  -5  -3   4 2382.76  138.29
  -5  -3   4 2362.76  108.29
   8  -5   4 2496.35  100.89
  -8   8  -4   44.00   21.70
   8   0  -4   11.30   36.20
   8   0  -4   26.60   14.70
   0  -8  -4    0.10   30.30
  -8   8  -4   34.40   20.50
   8   0  -4   37.10   20.20
   8   0  -4    7.80   16.10
   0  -8  -4  -58.99   62.29
   0  -8  -4   27.90   17.70
   0   8   4   24.20   24.10
   0   8   4   38.90   57.59
   8  -8   4    1.50   19.40
   8  -8   4    4.70   23.70
   8  -8   4   25.90    9.40
   8  -8   4    6.90   14.70
  -8   0   4   29.90   12.20
   0   8   4   10.00   15.00
  -8   0   4   10.90   16.70
   8  -8   4   49.80   22.60
  -8   0   4   50.09   34.40
   8  -8   4   32.50    7.80
  -8   0   4   26.20   12.10
  11  -3  -4  107.89   21.70
  11  -3  -4  223.78   79.79
  -8  11  -4   26.80   29.50
  -3  -8  -4  124.69   42.90
  11  -3  -4  108.09   23.40
  -3  -8  -4  114.69   27.10
  -8  11  -4  110.99   33.50
  -8  11  -4   56.09   55.49
  -8  11  -4  107.39   19.40
  -3  -8  -4   80.59   94.79
   8 -11   4  123.89   21.50
   3   8   4  154.28   33.60
   8 -11   4  118.59   30.00
 -11   3   4   79.19   37.90
   8 -11   4  101.69   15.90
 -11   3   4  119.59   20.10
   3   8   4  155.18   85.99
   3   8   4   90.09   24.40
  14  -6  -4  196.18   38.60
  14  -6  -4  226.98   30.90
  -8  14  -4  214.88   56.99
   8 -14   4  173.38   40.80
   6   8   4  148.59   42.90
   8 -14   4  168.98   26.10
   6   8   4  160.38   32.00
   8 -14   4  176.28   29.00
  -5  14  -4   -8.10   54.69
  -9  -5  -4   65.89   34.60
  14  -9  -4   58.79   19.90
  14  -9  -4   52.29   31.90
   9   5   4   97.99   26.10
   9   5   4  169.78   40.10
 -14   9   4  -50.79   62.89
   5 -14   4   40.20   35.20
   5 -14   4   -3.10   25.00
  -2  11  -4  114.69   25.60
  11  -9  -4  136.59   22.30
  -2  11  -4  103.99   26.80
  -9  -2  -4   94.09   25.70
  -2  11  -4   72.89   64.89
  -9  -2  -4  -24.30  108.99
  -2  11  -4    6.80   92.19
   9   2   4   81.29   21.00
   2 -11   4   86.59   22.90
 -11   9   4  125.29   49.30
 -11   9   4   97.09   16.70
   9   2   4  133.79   29.20
   2 -11   4  128.49   27.00
   2 -11   4  125.29   43.90
   8  -9  -4   60.09   17.70
   1   8  -4   68.29   19.00
   8  -9  -4   72.39   19.50
  -9   1  -4   56.49   51.69
   1   8  -4   82.39   20.50
   1   8  -4   72.69   48.30
  -1  -8   4   84.39   22.90
  -8   9   4   59.09   16.40
   9  -1   4   72.19   35.30
  -8   9   4   90.39   20.00
  -1  -8   4   77.89   18.70
  -1  -8   4  101.29   22.60
   9  -1   4  109.99   19.30
  -8   9   4   71.89   38.30
  -8   9   4   87.49   36.30
  -9   4  -4  302.87   47.10
   4   5  -4  410.86   32.40
   4   5  -4  278.67   32.30
   5  -9  -4  340.27   32.70
   5  -9  -4  384.76   33.50
   5  -9  -4  222.98   62.79
   9  -4   4  293.07   35.90
   9  -4   4  371.96   20.70
  -4  -5   4  398.76   63.39
   9  -4   4  318.07   25.40
  -5   9   4  383.96   29.00
   9  -4   4  345.97   21.80
  -4  -5   4  339.87   34.00
  -5   9   4  450.95   57.29
  -5   9   4  470.15   68.49
   9  -4   4  373.96   35.80
  -4  -5   4  383.86   32.10
   2  -9  -4   81.59   20.70
   7   2  -4   80.29   18.40
  -9   7  -4  115.19   28.20
   7   2  -4    2.20   39.20
   2  -9  -4  143.89   69.79
   7   2  -4   98.49   21.20
   7   2  -4   57.39   20.90
  -9   7  -4   98.59   12.90
   9  -7   4  101.29   11.00
   9  -7   4   91.99   21.90
  -7  -2   4  180.38   45.80
   9  -7   4   80.59   22.10
  -2   9   4  129.49   21.60
   9  -7   4   89.79    9.50
  -2   9   4  139.79   21.50
   9  -7   4   90.39    8.40
  -7  -2   4   81.29   21.80
  -7  -2   4  101.59   19.50
  -2   9   4  111.79   38.50
   9  -7   4  121.39   32.30
  -2   9   4  118.89   18.70
  -2   9   4   79.29   58.59
  -7  -2   4  130.29   19.30
   9  -7   4  116.89   21.00
  -1  -9  -4  172.18   30.20
  10  -1  -4  123.29   24.10
  -9  10  -4  102.79   41.10
  -9  10  -4  137.89   39.40
  -1  -9  -4   59.89   39.80
  -9  10  -4   99.29   29.50
  -1  -9  -4  136.29   92.59
  10  -1  -4  139.49   26.00
   9 -10   4  139.19   22.40
   1   9   4  110.69   24.30
   9 -10   4  103.89   29.20
   9 -10   4  118.39   15.10
   1   9   4  168.08   36.40
 -10   1   4   85.79   38.50
   1   9   4  114.29   79.39
 -10   1   4  134.49   19.30
  -9  13  -4   19.70   42.10
  13  -4  -4  -12.30   26.20
  -4  -9  -4   18.60   51.49
   9 -13   4   27.80   16.50
   9 -13   4   67.49   34.60
   4   9   4  -28.20   34.70
   9 -13   4   49.60   21.70
   4   9   4   22.50   23.60
  16  -7  -4   29.40   41.80
  -7  -9  -4   64.49   46.10
   9 -16   4  114.19   29.50
   9 -16   4   87.99   46.90
   7   9   4   64.89   37.80
   7   9   4  123.59   53.79
  16 -10  -4   22.30   40.20
   6 -16   4   47.10   51.39
 -16  10   4  154.78   91.59
  10   6   4   92.09   50.39
   6 -16   4  -10.40   31.60
  10   6   4   42.60   33.50
  13 -10  -4  117.49   22.40
  -3  13  -4   69.19   33.10
  -3  13  -4   93.79   50.89
 -10  -3  -4  122.79   32.40
  -3  13  -4   88.49   30.30
   3 -13   4   62.39   30.30
   3 -13   4  121.09   27.80
  10   3   4   86.59   34.70
   3 -13   4  166.98   39.10
 -13  10   4   90.49   62.79
  10   3   4  138.49   26.90
  10 -10  -4   29.40   18.70
   0  10  -4   16.50   22.00
 -10   0  -4  -18.70   20.20
 -10   0  -4  -34.10   66.79
  10 -10  -4   60.29   30.00
   0  10  -4  -44.10   90.59
   0  10  -4   -9.30   52.69
   0  10  -4   -2.20   23.20
  10   0   4  -20.20   18.00
  10   0   4   16.90   49.70
 -10  10   4   16.90   15.30
   0 -10   4   -8.40   22.00
 -10  10   4   13.70   43.00
 -10  10   4   47.90   36.10
  10   0   4   18.20   14.70
   0 -10   4    3.00   16.00
   0 -10   4   20.60   21.90
   3   7  -4  194.58   27.50
   7 -10  -4   63.39   85.09
 -10   3  -4  190.28   22.80
   7 -10  -4  137.89   25.40
   7 -10  -4  136.39   26.00
   3   7  -4  207.18   29.30
 -10   3  -4  118.29   51.59
   7 -10  -4  118.69   30.60
   3   7  -4  170.18   57.49
  10  -3   4  198.98   24.80
  -7  10   4  228.48   51.69
  10  -3   4  145.09   16.80
  -3  -7   4  179.48   27.30
  -7  10   4  149.49   20.50
  10  -3   4  255.77   36.60
  -3  -7   4  172.68   23.50
  -7  10   4  242.08   53.49
  10  -3   4  239.68   33.00
  -3  -7   4  164.98   28.70
  10  -3   4  158.98   18.30
 -10   6  -4  480.95   28.70
   4 -10  -4  415.26   53.79
   4 -10  -4  556.04   96.89
   4 -10  -4  514.55   41.60
   6   4  -4  476.95   42.30
   6   4  -4  614.34   79.79
   6   4  -4  463.35   40.30
  -4  10   4  460.55   37.00
  -4  10   4  518.85   27.30
  10  -6   4  420.66   41.30
  -4  10   4  493.35   65.69
  -4  10   4  454.25   25.70
  10  -6   4  458.35   33.30
  -6  -4   4  571.64   76.19
  -4  10   4  507.45   80.79
  -6  -4   4  539.25   36.20
  10  -6   4  490.45   29.40
  -6  -4   4  468.25   39.80
  -6  -4   4  471.35   44.10
 -10   9  -4  130.99   23.10
 -10   9  -4  113.79   26.10
   9   1  -4  135.99   25.30
   9   1  -4  182.58   28.00
 -10   9  -4  137.09   32.30
   1 -10  -4  149.59   89.69
   1 -10  -4  152.38   28.90
   1 -10  -4   98.69   38.50
  10  -9   4  157.68   27.50
  -9  -1   4  147.79   25.30
  -9  -1   4  172.88   49.00
  -1  10   4  160.68   36.20
  10  -9   4  168.58   33.80
  -1  10   4  115.29   20.60
  -1  10   4  109.09   75.79
  -1  10   4  119.19   24.20
  -2 -10  -4 -134.79  113.39
  -2 -10  -4  -10.30   26.30
  12  -2  -4   13.60   22.10
  -2 -10  -4  -10.90   48.10
 -10  12  -4   31.30   38.60
 -10  12  -4   -8.90   28.70
  12  -2  -4  -15.40   23.50
   2  10   4    8.20   35.50
  10 -12   4    8.60   11.00
  10 -12   4   -0.30   19.80
  10 -12   4   12.40   30.30
   2  10   4   95.19   98.39
   2  10   4   36.10   24.00
  -5 -10  -4  119.89   66.79
  15  -5  -4   82.89   39.90
  -5 -10  -4   52.89   42.20
  15  -5  -4   93.19   26.40
   5  10   4  -21.50   47.10
   5  10   4   76.29   34.40
  10 -15   4   21.10   40.40
  10 -15   4   49.60   24.80
  15 -11  -4  136.49   39.30
  11   4   4  -45.20   41.00
   4 -15   4    3.60   41.90
  11   4   4   95.99   31.40
   4 -15   4   57.79   30.10
 -15  11   4   27.30   74.69
   4 -15   4   84.99   39.10
  -1  12  -4  -41.40   28.40
  -1  12  -4  -30.10   28.20
  12 -11  -4    5.20   19.10
  11   1   4  -20.40   27.80
  11   1   4   12.70   19.40
   1 -12   4   -4.10   20.10
   1 -12   4   31.10   32.70
   1 -12   4  -35.20   31.70
 -12  11   4   57.29   59.89
 -11   2  -4   26.90   62.19
   2   9  -4  115.59   67.39
   2   9  -4  128.99   28.00
   2   9  -4  285.37  109.39
   9 -11  -4   91.69   32.00
   9 -11  -4  131.69   25.00
   2   9  -4  132.49   27.00
  11  -2   4  143.39   17.10
  -9  11   4  134.19   60.49
  -2  -9   4   89.59   21.80
  11  -2   4  117.49   32.90
  -2  -9   4  107.99   29.10
  -9  11   4  166.58   73.79
  11  -2   4   99.09   22.40
  -9  11   4  118.69   23.70
  11  -2   4  144.89   42.40
  -2  -9   4   93.89   29.20
   5   6  -4  221.58   63.39
   5   6  -4  166.08   26.80
 -11   5  -4  144.99   38.10
   5   6  -4  152.98   28.00
   6 -11  -4  151.18   27.10
   6 -11  -4  133.49   37.10
  11  -5   4  175.18   23.00
  -5  -6   4  192.68   33.60
  -6  11   4  302.97   65.69
  -6  11   4  183.68   53.29
  -5  -6   4  163.08   23.60
  -5  -6   4  193.98   30.10
  11  -5   4  158.78   32.70
  -6  11   4  180.08   26.10
  11  -5   4  177.08   22.80
   3 -11  -4  115.29   43.10
   8   3  -4  142.79   26.50
   8   3  -4    6.20   56.89
   8   3  -4  101.29   23.50
   3 -11  -4  125.99   28.10
  -3  11   4  124.19   18.80
  -8  -3   4  103.19   21.20
  11  -8   4  108.69   14.00
  -3  11   4  120.89   23.40
  11  -8   4   63.79   24.50
  -3  11   4   74.79   48.40
  -3  11   4  133.89   74.29
  11  -8   4   83.59   26.80
  -8  -3   4   81.59   23.50
 -11  11  -4  673.63   65.09
   0 -11  -4  496.85   51.79
  11   0  -4  474.25   42.80
   0 -11  -4  300.97  126.39
  11   0  -4  591.54   54.59
   0 -11  -4  394.16   68.39
   0  11   4  582.04   71.39
  11 -11   4  580.04   79.89
   0  11   4  578.44   47.00
 -11   0   4  468.05   41.20
  11 -11   4  417.46   44.30
   0  11   4  585.14  121.49
 -11  14  -4   86.59   54.99
  -3 -11  -4   48.40   37.20
  -3 -11  -4  -58.39   57.99
  14  -3  -4   16.30   33.30
  14  -3  -4   70.69   27.40
   3  11   4  -45.90   43.40
   3  11   4    1.60   29.00
  11 -14   4    7.70   35.10
  11 -14   4    6.80   23.70
  -2  14  -4  -78.69   68.29
  14 -12  -4  -14.00   20.50
  -2  14  -4   70.09   43.00
  12   2   4  -14.80   26.50
   2 -14   4   -5.60   35.40
 -14  12   4  254.27   86.19
   2 -14   4   21.20   40.40
  12   2   4   39.80   36.00
   1  11  -4  -17.00   28.60
   1  11  -4  -11.10  126.19
   1  11  -4   33.30   26.80
  11 -12  -4    8.70   20.10
  12  -1   4   32.60   33.50
  12  -1   4   -9.40   16.40
  -1 -11   4    7.20   27.30
  -1 -11   4   -9.60   19.70
  -1 -11   4  -18.00   27.70
 -11  12   4   72.09   66.69
  12  -1   4  -17.10   24.00
   4   8  -4   52.79   67.29
   4   8  -4   47.30   22.90
   8 -12  -4   65.79   25.30
   8 -12  -4   17.20   36.30
   4   8  -4   57.49   27.70
   4   8  -4   -3.00  108.29
  -4  -8   4   83.59   27.10
  12  -4   4   33.10   19.10
  -8  12   4   84.89   55.69
  -8  12   4   44.00   20.30
  -4  -8   4   82.19   29.40
  12  -4   4   44.10   25.40
  12  -4   4   40.20    9.20
  12  -4   4  114.49   48.00
  -4  -8   4   41.20   19.80
   5 -12  -4    3.60   38.90
   5 -12  -4   31.90   91.29
   7   5  -4   46.20   24.50
   7   5  -4  -66.19   58.49
   7   5  -4   28.90   22.80
   5 -12  -4  -34.60   21.70
  12  -7   4   28.70   30.00
  12  -7   4  -11.60   23.40
  -7  -5   4  -15.80   16.30
  -5  12   4  -61.89   71.89
  12  -7   4   -2.80   13.30
  -5  12   4    1.70   19.70
  -5  12   4   49.99   62.09
  -7  -5   4   16.30   23.30
  10   2  -4   42.00   27.40
   2 -12  -4  -43.00   43.90
   2 -12  -4   45.70   27.80
  10   2  -4   45.90   23.10
 -10  -2   4   12.70   26.80
  12 -10   4   35.90   30.60
  -2  12   4   -2.70   21.70
  -2  12   4   32.10   19.40
 -10  -2   4   17.00   18.60
  12 -10   4   12.00   25.10
  -2  12   4  -28.60   52.79
 -12  13  -4  217.88   55.89
  13  -1  -4  234.88   36.20
  -1 -12  -4  141.49   63.19
  -1 -12  -4  174.98   40.30
  13  -1  -4  218.88   45.30
  12 -13   4  190.88   42.60
   1  12   4  202.78   36.70
  12 -13   4  221.08   33.00
   1  12   4  356.46   59.19
  16  -4  -4  -25.10   48.00
  16  -4  -4   56.79   31.70
  -4 -12  -4   93.89   90.79
  -4 -12  -4   94.89   46.20
   4  12   4    2.30   66.09
  12 -16   4   46.00   48.00
   0  13  -4  537.05   62.69
  13 -13  -4  557.34   47.20
   0  13  -4  530.25   68.09
  13   0   4  622.64   46.20
   0 -13   4  702.13   76.79
   0 -13   4  589.94   53.29
  13   0   4  547.95   65.99
   0 -13   4  580.24   70.09
 -13  13   4  706.93  113.19
   3  10  -4   86.29  139.19
  10 -13  -4  119.19   43.90
   3  10  -4  145.89   32.60
  10 -13  -4  114.89   29.70
  -3 -10   4  131.19   34.10
  13  -3   4   92.99   26.70
  -3 -10   4   45.80   34.30
  13  -3   4  118.59   38.00
 -10  13   4   26.60   70.69
  13  -3   4  113.79   15.70
   7 -13  -4  -18.70   40.70
   6   7  -4  -38.30   23.60
   7 -13  -4  -22.30   24.60
   6   7  -4  -19.70   74.39
   6   7  -4   28.50   29.20
  13  -6   4  -36.50   17.40
  -6  -7   4  -32.90   27.00
  -6  -7   4  -25.10   22.90
  -7  13   4   20.00   24.30
  -7  13   4   14.90   61.89
  13  -6   4  -30.70   36.20
   9   4  -4   68.19   29.50
   4 -13  -4   31.30   32.10
   9   4  -4   60.89   29.80
   4 -13  -4  -27.70   44.90
  13  -9   4   25.70   31.40
  -9  -4   4   48.60   23.30
  -4  13   4   29.00   64.89
  13  -9   4   33.30   30.20
  -9  -4   4  -35.40   30.10
  -4  13   4   19.50   26.60
   1 -13  -4  230.58   42.90
  12   1  -4  182.98   42.70
   1 -13  -4  100.29   60.39
  12   1  -4  207.18   35.30
  13 -12   4  195.08   43.30
  13 -12   4  155.28   32.10
  -1  13   4  155.68   36.40
  -2 -13  -4   20.10   43.30
  15  -2  -4    4.90   53.09
  15  -2  -4    8.10   33.20
  -2 -13  -4   38.70   82.89
  13 -15   4   79.79   44.80
   2  13   4   23.30   38.00
   2  13   4  143.39   65.19
  14   1   4  278.37   37.50
 -15  14   4  379.36  136.39
  14   1   4  234.88   53.09
   2  12  -4  -27.10   36.20
   2  12  -4   10.50   43.00
  12 -14  -4   63.79   28.00
  14  -2   4   73.49   41.30
  -2 -12   4   67.49   43.70
  14  -2   4   17.00   32.90
  14  -2   4  -17.20   18.40
 -12  14   4   31.00   85.89
  -2 -12   4  -59.29   37.80
  -2 -12   4    0.30   30.10
   9 -14  -4   -2.40   47.80
   5   9  -4   28.70   29.10
   9 -14  -4   27.50   31.40
   5   9  -4   52.19   35.30
  -5  -9   4   60.09   35.90
  -5  -9   4  103.49   29.70
  14  -5   4   22.80   25.10
  -9  14   4  117.49   76.29
   8   6  -4  198.48   39.80
   8   6  -4  223.88   36.70
   6 -14  -4  205.38   39.00
   6 -14  -4   80.69   52.39
  -6  14   4  146.49   33.90
  14  -8   4  188.88   39.20
  -8  -6   4  191.18   42.90
  14  -8   4  139.39   52.99
  -6  14   4  147.79   75.59
  -8  -6   4  183.78   36.50
   3 -14  -4   28.00   56.99
  11   3  -4   62.69   35.80
   3 -14  -4  -37.10   33.10
  11   3  -4   30.90   30.90
  -3  14   4  -52.39   83.79
  14 -11   4  -27.30   38.60
  -3  14   4    5.70   29.90
 -11  -3   4  -14.50   28.50
  14   0  -4  174.38   39.90
   0 -14  -4  172.58   79.99
  14   0  -4  199.78   53.59
   0 -14  -4  161.48   47.80
   0  14   4  247.88   71.99
  14 -14   4  271.27   56.59
   0  14   4  212.88   47.50
   1  14  -4  191.28   50.69
   1  14  -4  302.37   65.49
  15  -1   4  192.38   49.00
   4  11  -4   21.70   42.80
  11 -15  -4    9.00   33.90
   4  11  -4   49.30   35.30
 -11  15   4   75.09  100.69
  15  -4   4   65.99   42.40
  -4 -11   4   49.20   47.20
  -4 -11   4   77.79   31.50
   7   8  -4  -28.90   37.30
   8 -15  -4   64.99   35.20
   7   8  -4  -17.10   30.20
   8 -15  -4   15.30   57.59
  -7  -8   4   56.49   44.00
  -8  15   4  -32.50   84.59
  15  -7   4  -54.39   38.30
  15  -7   4  -20.30   40.20
  -7  -8   4   38.50   28.10
  10   5  -4  118.19   38.90
   5 -15  -4   90.39   42.80
  10   5  -4   62.79   40.10
   5 -15  -4   87.29   65.79
  15 -10   4   54.09   42.70
 -10  -5   4   73.29   31.70
  -5  15   4  -90.89   93.89
  15 -10   4   45.60   36.90
  13   2  -4   75.69   37.00
   2 -15  -4   13.90   69.19
  13   2  -4  129.09   53.19
   2 -15  -4   99.89   45.40
  -2  15   4   77.69   39.70
  15 -13   4   63.39   49.60
  -2  15   4   82.69  110.69
  10 -16  -4  -12.20   38.80
   6  10  -4   28.10   37.10
   6  10  -4   42.00   48.30
  -6 -10   4   22.10   34.60
  -6 -10   4   24.90   53.39
  16  -6   4  -56.29   45.70
 -10  16   4   36.50  112.19
   7 -16  -4    6.60   67.79
   9   7  -4  115.49   46.70
   9   7  -4  148.09   39.60
   7 -16  -4  149.09   44.40
  16  -9   4   83.49   48.30
  -9  -7   4   78.09   34.70
  -7  16   4  167.48  117.39
  16  -9   4  105.19   46.40
  12   4  -4  -70.89   40.50
  12   4  -4  117.99   54.99
   4 -16  -4    8.40   74.69
   4 -16  -4  -34.90   50.89
  16 -12   4  102.49   51.89
  -4  16   4  -74.29  127.69
  -4  16   4   13.10   42.60
   0  -1  -5  -12.50   23.50
   0  -1  -5   -8.50    9.40
  -1   1  -5    2.10   10.50
   0  -1  -5    2.30   10.10
   0  -1  -5  -15.90   12.00
  -1   1  -5  -25.90   19.20
   0  -1  -5    4.60    9.80
  -1   1  -5   -1.70    7.60
   1   0  -5    4.40   10.20
   1   0  -5  -16.50   11.80
   1   0  -5   13.30    9.70
   1   0  -5    2.60   21.20
  -1   1  -5  -14.80   12.90
  -1   0   5    9.30    9.60
   1  -1   5   -1.20    9.00
   0   1   5    3.50    8.70
   1  -1   5    9.80   10.90
   1  -1   5  -13.90   17.40
  -1   0   5   -4.20    8.10
   0   1   5    3.00   11.90
   0   1   5   -7.30    7.20
  -1   0   5   -0.60   20.80
   1  -1   5   -0.20    7.00
   0   1   5    4.00   10.80
  -1   0   5    7.50    7.20
  -1   0   5  -16.00   11.40
   0   1   5   -0.70   19.30
   1  -1   5    4.10    6.30
   2  -2  -5  695.03   41.50
   0   2  -5  744.73   35.70
   2  -2  -5  739.73   44.60
   0   2  -5  793.72   58.89
  -2   0  -5  755.42   65.09
   0   2  -5  755.72   42.80
  -2   0  -5  749.42   38.90
   2  -2  -5  687.53   40.40
  -2   0  -5  742.23   43.40
   2  -2  -5  808.02   66.89
   2   0   5  730.83   41.50
   0  -2   5  724.53   42.50
   0  -2   5  747.63   42.20
   2   0   5  784.52   40.70
  -2   2   5  710.83   40.10
   0  -2   5  702.63   43.60
   2   0   5  751.92   44.00
   0  -2   5  785.22   58.59
  -2   2   5  727.73   40.10
  -2   2   5  786.02   61.99
  -2   2   5  819.42   49.00
   0  -2   5  782.82   40.60
   2   0   5  823.82   60.09
  -2   3  -5  212.88   14.20
  -1  -2  -5  278.07   23.80
   3  -1  -5  235.98   29.10
  -2   3  -5  218.68   33.60
  -2   3  -5  221.78   12.20
  -1  -2  -5  227.88   22.50
  -1  -2  -5  239.08   43.40
   3  -1  -5  280.67   39.70
   3  -1  -5  203.28   22.30
   3  -1  -5  192.08   21.40
   3  -1  -5  259.07   23.20
   2  -3   5  236.98   18.40
   1   2   5  312.07   45.60
   2  -3   5  207.88   21.10
   1   2   5  198.78   21.70
  -3   1   5  207.78   26.40
  -3   1   5  196.88   34.90
   1   2   5  252.07   22.80
  -3   1   5  200.88   19.60
   2  -3   5  224.78   34.40
   2  -3   5  179.08   23.60
   1   2   5  223.08   19.40
  -3   1   5  232.18   19.70
   2  -3   5  230.48   22.30
  -1   4  -5   10.30    5.90
  -3  -1  -5   10.60   12.70
   4  -3  -5  -14.40   26.50
  -3  -1  -5   30.10   30.80
  -1   4  -5    5.20   23.00
   4  -3  -5  -15.60   10.40
   4  -3  -5   -7.40   11.00
  -1   4  -5    4.40    9.90
  -3  -1  -5    6.40   10.70
   4  -3  -5   33.10   12.20
   4  -3  -5   32.40   21.30
   1  -4   5   -0.60   12.90
   1  -4   5  -18.90   12.40
   3   1   5   31.00   13.70
   3   1   5  -11.10   22.30
  -4   3   5    2.00    8.40
   3   1   5    1.50   12.10
  -4   3   5   25.50   23.80
   1  -4   5    5.70   10.90
  -4   3   5    7.60    8.60
   1  -4   5    6.50    7.90
   3   1   5   20.90    8.50
  -4   3   5    3.20   12.50
  -4   3   5   11.00   17.70
   1  -4   5    2.40   19.60
   2   1  -5  211.28   22.90
   1  -3  -5  191.68   22.40
  -3   2  -5  241.58   22.00
   1  -3  -5  198.28   41.40
  -3   2  -5  248.88   40.90
   2   1  -5  203.18   23.80
   1  -3  -5  238.18   26.30
   1  -3  -5  208.38   23.30
  -3   2  -5  211.08   13.80
   2   1  -5  244.08   17.80
   2   1  -5  324.97   45.40
   3  -2   5  236.98   14.90
  -2  -1   5  224.18   22.00
  -2  -1   5  235.68   36.90
  -1   3   5  153.48   25.60
  -1   3   5  227.48   18.90
   3  -2   5  257.67   22.60
  -1   3   5  272.87   44.50
   3  -2   5  229.68   23.80
  -2  -1   5  210.68   19.10
  -2  -1   5  238.08   21.30
  -1   3   5  229.98   20.20
  -1   3   5  170.68   25.20
   3  -2   5  219.68   34.30
   3  -2   5  214.08   17.60
  -3   5  -5  521.05   34.70
  -2  -3  -5  473.75   37.00
   5  -2  -5  646.24   60.69
   5  -2  -5  550.94   36.10
  -2  -3  -5  443.86   70.09
   5  -2  -5  547.35   50.59
  -2  -3  -5  517.25   37.60
   5  -2  -5  578.74   37.70
   5  -2  -5  470.25   34.00
  -5   2   5  565.84   33.70
  -5   2   5  527.75   29.40
   2   3   5  558.04   39.10
  -5   2   5  526.85   43.80
  -5   2   5  586.24   54.89
   2   3   5  554.74   38.50
  -5   2   5  548.55   33.10
   2   3   5  562.34   34.90
   3  -5   5  544.95   42.20
   3  -5   5  570.04   36.80
   2   3   5  666.33   69.59
   2   3   5  577.34   36.80
   3  -5   5  529.85   31.30
   3  -5   5  573.34   36.70
   3  -5   5  494.85   49.50
   6  -4  -5  130.99   19.70
  -2   6  -5  123.09   19.30
  -4  -2  -5   95.09   46.90
  -2   6  -5  131.19   13.50
   6  -4  -5  108.19   16.40
   6  -4  -5  131.09   17.40
  -4  -2  -5   84.49   17.70
  -2   6  -5  106.89   29.60
  -4  -2  -5  149.49   20.70
   6  -4  -5  187.98   44.10
   2  -6   5  172.58   20.80
  -6   4   5  104.69   28.40
   4   2   5  118.79   20.60
  -6   4   5  138.69   17.40
  -6   4   5  108.89   15.10
   4   2   5  114.49   18.60
   4   2   5  146.59   25.00
   2  -6   5  107.19   33.50
   2  -6   5  146.69   24.80
   4   2   5  119.69   19.50
  -6   4   5   81.19   14.30
   2  -6   5  138.09   16.60
   4   2   5  116.59   38.20
   2  -6   5  126.99   19.80
  -6   4   5  142.89   33.10
   3  -4  -5  -18.40   29.90
  -4   1  -5    4.90   12.90
   3  -4  -5    7.20   10.40
   1   3  -5    9.50   22.40
   3  -4  -5    7.80   11.80
   1   3  -5    5.10   11.70
  -4   1  -5   11.70    7.50
   3  -4  -5    7.40   11.80
   1   3  -5   -0.10   11.20
   1   3  -5    6.10    7.70
   4  -1   5    2.70   12.70
  -3   4   5   23.70   25.70
  -1  -3   5   17.00   14.70
   4  -1   5   17.30    9.20
  -3   4   5   10.50    8.20
  -1  -3   5    7.00   10.30
  -1  -3   5   12.10   11.40
  -3   4   5   15.40   15.90
  -1  -3   5   50.99   25.90
  -3   4   5   -0.80    8.60
   4  -1   5    8.40   20.70
  -3   4   5  -18.60   16.40
  -1  -3   5  -11.20    8.20
   4  -1   5  -21.50   11.00
  -4   4  -5   -3.90    9.80
   4   0  -5   27.30   20.00
   0  -4  -5   68.59   37.90
  -4   4  -5   29.40   23.20
   4   0  -5   10.30    8.10
   4   0  -5  -23.60   24.40
   4   0  -5    8.80   12.90
   0  -4  -5   -7.70   12.40
   4   0  -5    2.20   11.70
  -4   0   5    1.60   22.50
  -4   0   5    2.80    8.90
   4  -4   5   36.90   19.90
   4  -4   5    8.60   12.60
  -4   0   5    5.20    9.40
   0   4   5    1.20   10.90
   4  -4   5   -1.60    7.00
   4  -4   5   35.10   12.50
   0   4   5    4.30    9.90
  -4   0   5    2.70    8.60
   0   4   5   32.50   34.00
   7  -3  -5    0.30   11.90
   7  -3  -5    0.10   13.40
  -3  -4  -5  106.79   55.19
   7  -3  -5   15.40   32.80
   7  -3  -5   -6.10   13.40
  -3  -4  -5   30.20   16.40
  -4   7  -5  -32.70   20.80
  -4   7  -5   25.90   15.60
   4  -7   5  -16.70   24.20
   3   4   5    4.30   15.30
  -7   3   5  -11.40   11.90
  -7   3   5   -6.40   23.40
   3   4   5   22.10   42.50
   3   4   5   -6.90   11.90
   4  -7   5   10.10   13.30
  -7   3   5    8.90   27.30
   4  -7   5   14.80   16.10
   4  -7   5    3.20   11.30
  -7   3   5    6.70   10.60
   4  -7   5   -3.00   15.20
   3   4   5   15.60   16.70
  -3   8  -5 1045.10   59.09
  -3   8  -5 1024.00   51.69
  -3   8  -5 1073.99   56.09
   8  -5  -5 1041.70   57.49
   8  -5  -5 1091.39   61.69
   8  -5  -5 1075.39   90.69
  -5  -3  -5 1017.20   61.19
   8  -5  -5 1024.00   55.29
   3  -8   5 1047.70   60.29
  -8   5   5 1161.48   80.99
  -8   5   5 1050.79   81.29
  -8   5   5 1098.19   56.29
   5   3   5 1084.69   63.59
   5   3   5 1141.59  101.69
   5   3   5 1164.68   58.89
   3  -8   5 1075.19   48.30
   5   3   5 1110.59   66.09
  -8   5   5  992.50   56.49
   3  -8   5 1120.39   60.79
   5   3   5 1105.19   65.59
   3  -8   5 1080.99   56.69
   3  -8   5 1009.60   86.09
   3  -8   5 1085.69   65.99
   5  -5  -5  769.82   47.90
  -5   0  -5  790.42   46.60
   5  -5  -5  739.03   44.80
   5  -5  -5  733.53   74.09
  -5   0  -5  773.92   42.50
   0   5  -5  752.02   42.60
   5  -5  -5  793.12   42.00
   0   5  -5  744.73   67.59
   0   5  -5  747.53   46.90
   0   5  -5  828.12   41.60
   0  -5   5  827.42   55.59
   5   0   5  794.32   42.60
  -5   5   5  800.32   66.89
  -5   5   5  820.42   40.00
   5   0   5  768.52   51.59
   5   0   5  729.83   42.80
   0  -5   5  786.82   67.09
  -5   5   5  798.52   63.29
   0  -5   5  814.62   46.60
   0  -5   5  762.22   43.20
   0  -5   5  778.32   48.90
  -5   5   5  802.12   45.40
   5   0   5  752.42   65.89
  -5   5   5  828.92   43.80
   2  -5  -5  443.06   66.89
  -5   3  -5  546.15   53.89
   2  -5  -5  551.94   38.70
   3   2  -5  504.95   56.79
   3   2  -5  515.25   31.80
   3   2  -5  551.94   37.60
  -5   3  -5  543.65   34.80
   3   2  -5  548.65   41.30
  -2   5   5  588.24   33.50
   5  -3   5  575.94   30.90
   5  -3   5  545.75   33.40
   5  -3   5  584.24   40.10
   5  -3   5  530.15   46.20
   5  -3   5  487.45   32.50
  -3  -2   5  576.14   58.49
  -2   5   5  509.95   45.50
  -3  -2   5  549.95   33.20
  -3  -2   5  549.15   36.20
  -3  -2   5  509.85   33.20
  -2   5   5  617.14   66.59
  -2   5   5  557.34   34.60
  -2   5   5  454.95   48.10
  -1  -5  -5 1208.18   68.59
  -5   6  -5 1220.58   79.49
   6  -1  -5 1295.87   64.79
   6  -1  -5 1376.06   92.39
  -1  -5  -5 1014.50  112.09
   6  -1  -5 1231.38   65.79
  -5   6  -5 1249.18   63.59
   6  -1  -5 1288.17   67.49
   1   5   5 1378.16   68.49
  -6   1   5 1206.58   86.49
   5  -6   5 1250.87   62.99
   5  -6   5 1230.18   60.19
   5  -6   5 1271.07   67.49
   1   5   5 1282.17   65.29
   1   5   5 1179.68   70.89
  -6   1   5 1233.58   64.99
   5  -6   5 1355.26   80.19
   1   5   5 1380.66  107.29
   5  -6   5 1207.78   72.19
  -6   1   5 1282.87   62.89
  -6   1   5 1264.37   57.09
  -5   9  -5  401.26   56.59
   9  -4  -5  416.86   37.30
  -4  -5  -5  427.16   41.50
  -5   9  -5  364.86   33.00
   9  -4  -5  343.87   36.20
  -4  -5  -5  310.47   81.89
   4   5   5  412.26   39.40
   4   5   5  302.17   38.50
   5  -9   5  308.57   40.20
   4   5   5  412.36   33.40
  -9   4   5  452.35   60.29
   5  -9   5  334.97   31.80
   5  -9   5  295.57   40.10
   5  -9   5  364.76   28.10
  -9   4   5  361.46   35.60
  -9   4   5  421.66   54.09
   4   5   5  493.15   86.59
  -9   4   5  326.77   28.00
  -6  -4  -5   28.10   21.80
  10  -6  -5   27.50   19.60
  10  -6  -5  -38.50   46.90
  10  -6  -5   27.10   19.00
  -6  -4  -5  -15.40   79.79
  -4  10  -5  -38.60   39.90
  -4  10  -5   -0.80   20.20
  -4  10  -5    8.80   26.80
 -10   6   5   28.60   36.10
   4 -10   5   28.20   17.10
 -10   6   5   39.70   37.10
   6   4   5   35.50   24.60
 -10   6   5   20.70   15.70
   4 -10   5   29.90   25.20
   6   4   5   52.29   18.40
   6   4   5   15.30   61.19
   6   4   5   -5.10   25.10
   4 -10   5   40.60   15.90
   7  -6  -5  492.55   69.99
   7  -6  -5  429.96   34.20
  -1   7  -5  448.86   60.39
  -1   7  -5  342.87   33.90
  -6  -1  -5  451.95   35.00
   7  -6  -5  410.16   31.10
   7  -6  -5  375.76   28.40
   6   1   5  439.16   34.40
   1  -7   5  541.65   63.49
   1  -7   5  396.06   37.40
   6   1   5  414.86   31.90
  -7   6   5  482.05   26.30
   1  -7   5  461.35   34.00
   6   1   5  459.95   42.50
  -7   6   5  423.06   29.00
  -7   6   5  533.55   57.69
  -7   6   5  405.96   29.00
   1  -7   5  414.96   30.50
   6   1   5  551.64   71.19
  -7   6   5  408.76   52.99
   1  -7   5  424.66   26.00
   6   1   5  464.55   35.50
   2   4  -5  113.29   20.80
  -6   2  -5  125.29   18.80
  -6   2  -5  122.29   13.40
   4  -6  -5   86.29   17.20
   2   4  -5  109.59   22.40
   4  -6  -5  111.09   46.20
  -6   2  -5  119.39   38.80
   4  -6  -5  119.49   20.80
   2   4  -5   76.99   36.20
   2   4  -5  107.89   15.00
   6  -2   5  112.59   14.70
  -4   6   5  124.09   17.60
   6  -2   5  146.49   23.90
   6  -2   5  100.99   21.90
   6  -2   5  118.79   27.50
  -4   6   5  168.38   41.10
  -4   6   5  131.49   22.30
  -4   6   5  124.69   32.90
  -4   6   5  109.99   13.40
  -2  -4   5  115.89   16.90
  -2  -4   5  142.49   20.60
   6  -2   5  112.39   15.10
  -2  -4   5  108.59   36.50
  -2  -4   5  139.39   21.10
   6  -2   5  116.49   13.50
  -6   5  -5 1319.27   62.49
   5   1  -5 1226.68   67.79
   5   1  -5 1334.57   91.69
   1  -6  -5 1121.99  109.89
   5   1  -5 1221.78   79.69
   1  -6  -5 1174.28   68.59
  -6   5  -5 1340.97   82.99
   5   1  -5 1216.28   63.39
  -5  -1   5 1189.58   62.19
   6  -5   5 1233.48   58.89
   6  -5   5 1199.68   74.89
   6  -5   5 1291.67   68.89
  -1   6   5 1254.07   63.59
  -5  -1   5 1258.77   63.39
   6  -5   5 1256.77   61.19
  -5  -1   5 1340.27   67.99
   6  -5   5 1252.17   61.09
  -1   6   5 1314.67   65.79
  -5  -1   5 1286.87   91.39
  -1   6   5 1358.66   84.49
  -1   6   5 1210.88  105.19
   8  -2  -5  353.26   58.19
   8  -2  -5  321.47   30.90
   8  -2  -5  266.37   30.70
   8  -2  -5  243.58   29.70
  -6   8  -5  312.87   44.20
  -2  -6  -5  244.98   81.69
  -6   8  -5  267.67   26.90
  -2  -6  -5  292.07   33.20
   2   6   5  273.67   28.80
   6  -8   5  314.67   38.60
   2   6   5  280.97   33.40
   2   6   5  231.68   34.10
  -8   2   5  246.88   32.60
  -8   2   5  220.48   43.50
  -8   2   5  254.47   26.10
   2   6   5  272.67   70.99
   6  -8   5  248.08   31.40
   6  -8   5  280.67   27.50
   6  -8   5  250.27   43.00
   6  -8   5  269.47   23.60
  -5  -6  -5  -35.00  100.39
  -6  11  -5  128.09   27.80
  11  -5  -5  141.89   33.90
  -5  -6  -5  171.78   33.40
  -6  11  -5   96.89   32.40
  11  -5  -5  138.29   26.10
   5   6   5  198.58   34.80
 -11   5   5   96.79   40.70
   5   6   5  129.49   28.00
 -11   5   5  169.58   21.80
   6 -11   5  130.69   32.80
   6 -11   5  121.59   20.40
   6 -11   5  176.88   27.80
  -5  12  -5   19.30   26.60
  -5  12  -5   22.20   35.30
  12  -7  -5   20.10   25.10
  -7  -5  -5   25.40   31.10
  12  -7  -5    0.40   20.60
   7   5   5    8.10   22.80
   5 -12   5   35.00   28.40
   7   5   5  -16.40   29.90
   5 -12   5   20.30   22.20
   5 -12   5    7.20   18.70
 -12   7   5   11.80   44.20
  -2   9  -5  177.08   22.90
   9  -7  -5  185.28   23.10
   9  -7  -5  193.68   25.60
  -2   9  -5  251.47   53.99
  -7  -2  -5  176.78   28.50
  -2   9  -5  134.29   27.10
   9  -7  -5  158.38   23.90
  -2   9  -5  201.98   39.90
   7   2   5  241.38   30.90
   7   2   5  181.18   32.00
  -9   7   5  215.98   43.20
   7   2   5  129.69   56.49
   2  -9   5  211.88   26.10
  -9   7   5  271.57   50.99
   2  -9   5  176.18   30.10
   7   2   5  225.38   26.60
  -9   7   5  179.68   22.30
   2  -9   5  210.78   48.40
   2  -9   5  198.68   27.00
   6  -7  -5  399.56   37.80
   1   6  -5  381.96   57.69
  -7   1  -5  512.35   36.10
  -7   1  -5  389.46   29.40
  -7   1  -5  302.37   58.79
   1   6  -5  383.06   35.90
   1   6  -5  393.56   30.90
   6  -7  -5  418.26   70.39
   6  -7  -5  424.46   32.60
   1   6  -5  444.86   42.80
   7  -1   5  383.56   39.50
  -1  -6   5  416.36   31.20
   7  -1   5  445.06   33.30
  -6   7   5  450.45   30.90
  -1  -6   5  472.65   65.69
   7  -1   5  446.36   31.50
  -6   7   5  407.16   33.10
  -6   7   5  378.06   52.29
  -1  -6   5  437.76   29.70
  -1  -6   5  465.85   34.80
  -6   7   5  435.96   24.50
   7  -1   5  453.45   29.50
   7  -1   5  475.15   55.99
  -1  -6   5  446.46   37.60
  -6   7   5  475.15   58.99
   4   3  -5   49.30   38.10
  -7   4  -5   -2.50   12.50
   4   3  -5   60.39   27.90
   3  -7  -5    6.00   46.60
  -7   4  -5   17.70   28.60
   3  -7  -5    5.20   17.60
  -3   7   5   31.00   10.50
  -4  -3   5   60.69   34.40
  -3   7   5    3.30   12.40
   7  -4   5    2.40   19.30
   7  -4   5    9.30    8.70
  -3   7   5  -42.70   37.20
   7  -4   5   -1.30    9.90
   7  -4   5   17.70   19.80
  -7   7  -5  138.19   32.00
   7   0  -5  173.98   46.50
  -7   7  -5  171.78   19.70
   0  -7  -5   32.10   66.59
  -7   0   5  149.09   44.60
   7  -7   5  128.49   17.70
   7  -7   5  105.69   28.20
   7  -7   5  113.89   22.70
  -7   0   5  149.09   19.80
   0   7   5  208.58   26.00
  -7   0   5  151.78   25.30
   7  -7   5  136.59   29.20
   7  -7   5  164.38   17.00
   0   7   5  222.48   60.99
  10  -3  -5   35.60   21.30
  -7  10  -5   19.10   18.80
  10  -3  -5  -31.00   42.60
  -7  10  -5   25.20   24.10
  -7  10  -5   35.80   34.60
  10  -3  -5   44.20   21.00
  -3  -7  -5   89.99   89.39
  -3  -7  -5  -18.50   24.00
   7 -10   5    0.20   18.20
   3   7   5    9.10   18.90
   3   7   5   29.80   22.50
 -10   3   5   49.40   16.90
   7 -10   5   21.20   25.50
 -10   3   5   25.30   40.20
   7 -10   5   14.00   13.50
   3   7   5   -2.60   25.10
   3   7   5  149.79   80.19
  -6  -7  -5  -37.10   31.10
  13  -6  -5   13.60   29.20
  13  -6  -5   44.90   25.10
   7 -13   5   78.89   34.70
   6   7   5   57.89   26.10
   6   7   5   -9.20   34.50
 -13   6   5    5.00   52.09
   7 -13   5   43.60   20.20
   7 -13   5   32.80   24.00
  14  -8  -5  141.89   37.80
  -8  -6  -5  181.68   45.90
  14  -8  -5  116.89   28.70
 -14   8   5  275.57   68.99
   6 -14   5  111.19   32.30
   6 -14   5  145.29   43.20
   8   6   5  189.28   44.50
   6 -14   5  124.79   29.20
   8   6   5   81.69   32.60
  -3  11  -5  105.79   30.90
  -3  11  -5  174.98   38.30
  -3  11  -5  137.59  100.39
  11  -8  -5  163.78   28.00
  -3  11  -5  154.18   26.80
  -8  -3  -5  139.19   31.10
   3 -11   5  227.28   38.80
   8   3   5  183.28   26.90
   3 -11   5  163.28   23.60
 -11   8   5  179.98   78.29
   3 -11   5  112.49   27.60
   8   3   5  166.88   35.30
 -11   8   5  153.88   24.20
   8   3   5  193.48   33.70
  -8   0  -5 1027.40   66.19
   8  -8  -5  988.20   61.49
   0   8  -5 1011.80   62.29
   8  -8  -5  852.81   68.79
   0   8  -5 1045.70   99.19
   0   8  -5 1008.30   57.69
  -8   0  -5  817.52  111.29
  -8   8   5 1023.90   56.19
   8   0   5 1092.59   60.29
   0  -8   5 1052.09   62.39
   0  -8   5  986.50   56.39
  -8   8   5 1061.19   84.99
  -8   8   5 1000.70   51.89
   8   0   5 1141.39   91.09
   8   0   5 1209.88   72.39
   0  -8   5  985.60   96.99
  -8   8   5 1034.70   90.29
   0  -8   5 1056.69   65.99
   8   0   5 1049.89   55.49
  -8   3  -5 1178.88   51.19
   3   5  -5 1116.79   60.09
   3   5  -5 1016.20   73.79
  -8   3  -5 1124.39   58.79
   3   5  -5 1127.59   64.49
   3   5  -5 1048.10   93.29
   5  -8  -5 1054.39   62.99
  -8   3  -5  867.91   89.79
   5  -8  -5  849.72  107.19
   8  -3   5 1000.80   72.69
  -3  -5   5 1162.28   64.69
  -5   8   5 1072.49   49.20
  -5   8   5 1127.69   83.59
  -5   8   5 1075.49   58.79
   8  -3   5 1075.69   68.29
  -3  -5   5 1075.29   92.99
   8  -3   5 1046.10   54.29
  -5   8   5 1180.68   97.39
   8  -3   5 1108.59   53.19
   8  -3   5 1160.28   73.59
  -3  -5   5 1142.69   58.89
  -3  -5   5 1028.50   60.19
   8  -3   5 1086.69   53.79
   2  -8  -5  191.18   72.59
   6   2  -5  232.88   29.00
  -8   6  -5  293.47   45.60
   6   2  -5  271.77   57.39
  -8   6  -5  236.48   23.80
   2  -8  -5  330.67   34.30
   6   2  -5  280.87   32.80
  -2   8   5  301.07   29.20
  -6  -2   5  301.37   25.70
   8  -6   5  268.47   20.40
   8  -6   5  260.87   37.50
   8  -6   5  264.37   21.50
  -2   8   5  336.97   54.09
  -2   8   5  292.17   27.30
  -6  -2   5  285.77   49.80
  -2   8   5  321.67   70.39
  -6  -2   5  244.98   32.00
   8  -6   5  215.08   32.60
   8  -6   5  261.07   32.90
   8  -6   5  322.67   36.30
  -6  -2   5  277.17   26.30
  -1  -8  -5   80.79   24.90
  -1  -8  -5 -118.49   77.49
   9  -1  -5   55.39   20.70
  -8   9  -5   41.80   30.00
  -8   9  -5   51.19   16.60
   9  -1  -5   49.50   20.80
  -1  -8  -5    5.70   37.50
   1   8   5   54.99   29.90
   1   8   5   71.49   69.09
   1   8   5   76.19   22.00
  -9   1   5   85.69   25.30
  -9   1   5   77.19   43.60
  -9   1   5   69.99   17.20
   8  -9   5   45.50   11.30
   1   8   5   68.89   22.60
   8  -9   5   53.89   22.40
   8  -9   5   38.40   32.00
   8  -9   5   75.49   27.50
  12  -4  -5  226.78   33.40
  12  -4  -5  258.77   37.70
  -4  -8  -5  286.27   42.60
  -8  12  -5  151.38   46.90
 -12   4   5  245.08   35.60
   4   8   5  262.77   43.20
   8 -12   5  286.77   29.70
   8 -12   5  281.67   36.40
   8 -12   5  371.56   49.10
   4   8   5  300.07   36.70
  15  -7  -5   69.49   30.30
  15  -7  -5  -50.29   35.40
  -7  -8  -5  -19.30   40.80
   7   8   5   37.30   31.40
   8 -15   5  145.09   35.80
   8 -15   5   -5.70   25.60
   8 -15   5   40.30   41.40
   7   8   5  -21.80   51.39
  16  -9  -5   -9.70   42.40
   7 -16   5   26.80   32.50
 -16   9   5   13.80   85.69
   9   7   5  -20.50   54.59
   9   7   5   48.60   39.70
   7 -16   5  -24.10   48.60
  -4  13  -5  204.98   37.70
  -9  -4  -5  191.28   38.60
  13  -9  -5  235.38   32.30
  13  -9  -5  356.16   45.20
   4 -13   5  302.07   49.70
   9   4   5  193.58   33.60
   4 -13   5  247.98   31.50
   4 -13   5  216.58   36.80
   9   4   5  260.57   44.90
  -1  10  -5   71.19   23.20
  10  -9  -5   63.49   22.40
  -1  10  -5  109.79   98.39
  -1  10  -5  100.79   27.90
  -9  -1  -5   70.49   22.00
   1 -10   5   75.19   27.80
   1 -10   5   81.29   24.00
   9   1   5   37.00   19.00
   1 -10   5   57.29   19.50
 -10   9   5  116.29   56.09
   9   1   5   67.49   24.20
   9   1   5   93.29   31.10
 -10   9   5   83.49   20.30
   2   7  -5  162.98   28.30
  -9   2  -5  181.88   20.40
   2   7  -5  208.68   59.59
  -9   2  -5   88.39   55.39
  -9   2  -5  169.98   25.10
   7  -9  -5  162.48   28.70
   7  -9  -5  234.88   48.00
   2   7  -5  205.78   26.10
   9  -2   5  164.08   39.10
  -7   9   5  175.88   24.20
  -2  -7   5  218.98   58.99
  -2  -7   5  197.68   29.00
  -7   9   5  211.68   52.19
  -7   9   5  190.08   26.00
   9  -2   5  177.18   31.70
  -2  -7   5  179.78   27.20
   9  -2   5  146.99   21.40
   9  -2   5  216.08   21.40
  -7   9   5  204.18   47.00
   5   4  -5  358.36   36.50
  -9   5  -5  334.77   53.19
   5   4  -5  390.76   36.80
   5   4  -5  463.35   72.49
  -9   5  -5  360.56   28.70
   4  -9  -5  393.36   38.80
   4  -9  -5  232.98   73.19
  -4   9   5  357.46   23.80
   9  -5   5  405.86   40.40
  -5  -4   5  389.36   31.50
  -4   9   5  389.56   62.29
   9  -5   5  381.96   41.70
   9  -5   5  367.86   22.30
   9  -5   5  444.46   49.00
  -5  -4   5  394.66   41.00
  -4   9   5  521.65   80.29
  -4   9   5  367.06   33.40
  -5  -4   5  333.67   63.99
   9  -5   5  351.56   23.30
   9  -5   5  350.16   25.20
  -5  -4   5  392.56   34.10
   1  -9  -5   80.49   83.69
   1  -9  -5   29.90   23.20
   1  -9  -5   33.40   36.20
   8   1  -5   -1.30   48.70
   8   1  -5   52.59   19.00
  -9   8  -5   57.09   31.00
   8   1  -5    1.50   19.70
  -1   9   5  -36.10   65.19
   9  -8   5   54.29   12.30
   9  -8   5   55.29   25.40
   9  -8   5   46.90   21.30
  -8  -1   5   37.90   18.30
  -1   9   5   73.29   21.60
  -1   9   5   77.49   19.10
   9  -8   5   57.79   27.20
  -8  -1   5   26.60   23.90
  -1   9   5   21.30   40.80
  -8  -1   5   48.30   17.80
  -8  -1   5   37.60   44.90
  -9  11  -5  128.49   32.50
  -2  -9  -5  172.28  116.79
  11  -2  -5  113.69   29.40
  11  -2  -5  174.18   30.40
  -2  -9  -5  143.49   50.69
  -2  -9  -5   99.69   50.29
  -9  11  -5  220.18   42.90
   9 -11   5  146.99   18.50
   2   9   5  108.39   93.79
 -11   2   5  158.68   23.30
   2   9   5  163.98   40.00
   9 -11   5  129.09   33.80
   2   9   5   86.89   28.70
   9 -11   5  146.79   28.80
   2   9   5  146.39   27.60
  -5  -9  -5   37.10   36.80
  14  -5  -5   41.60   33.30
  14  -5  -5   37.00   30.60
   5   9   5    7.20   29.60
   5   9   5  -38.90   44.80
   9 -14   5   30.00   28.90
   9 -14   5    2.10   38.20
   9 -14   5   31.20   21.70
  15 -10  -5   30.60   27.20
  15 -10  -5   85.89   41.30
   5 -15   5   33.20   47.60
  10   5   5  -20.10   28.40
   5 -15   5   35.30   36.10
   5 -15   5  -19.30   29.10
 -15  10   5  -23.90   75.89
  10   5   5   77.19   45.90
  -2  12  -5   48.30   30.90
  -2  12  -5   89.69   48.60
  12 -10  -5   98.39   25.90
  -2  12  -5   46.20   30.50
 -12  10   5   13.30   58.49
  10   2   5  129.59   34.90
  10   2   5  -23.70   34.60
   2 -12   5   87.99   30.40
  10   2   5   52.99   22.60
   2 -12   5  109.29   38.90
   2 -12   5   93.99   24.70
   1   9  -5   52.49   59.79
 -10   1  -5   44.40   72.69
   1   9  -5   76.09   25.10
   9 -10  -5   57.29   24.20
 -10   1  -5   59.89   24.20
   1   9  -5   73.79   23.60
  10  -1   5   99.89   24.20
  10  -1   5   73.99   18.40
  -9  10   5  190.38   80.89
  -1  -9   5   65.89   26.40
  -9  10   5   99.39   20.10
  -1  -9   5   81.89   25.40
  -1  -9   5   52.99   25.10
  10  -1   5  124.29   32.00
   6 -10  -5   22.10   20.40
   6 -10  -5   60.39   34.90
 -10   4  -5   68.39   19.40
   4   6  -5   41.10   19.80
   4   6  -5   54.59   53.59
   4   6  -5   25.50   24.10
  -6  10   5   44.90   19.90
  10  -4   5   37.00   32.80
  10  -4   5    9.90   22.60
  -4  -6   5   17.10   19.20
  -4  -6   5   11.40   21.50
  -6  10   5   28.70   47.30
  10  -4   5   20.30   10.10
  -6  10   5   60.89   50.59
  -4  -6   5    1.60   49.00
  10  -4   5   42.90   26.80
   7   3  -5   17.10   21.10
   7   3  -5   -0.80   19.30
   3 -10  -5   16.00   81.19
   3 -10  -5   -7.30   36.80
   7   3  -5   -5.80   55.89
   3 -10  -5   20.10   23.00
 -10   7  -5   40.20   36.10
  -7  -3   5   92.59   50.69
  -3  10   5  102.19   44.20
  -7  -3   5    3.90   17.60
  10  -7   5    5.50   22.10
  10  -7   5   50.69   28.70
  -7  -3   5   35.70   25.90
  -7  -3   5   22.90   17.50
  10  -7   5   20.00   23.10
  -3  10   5   -0.60   20.80
  -3  10   5   16.50   65.49
   0 -10  -5   68.69   50.19
   0 -10  -5  187.68  119.79
   0 -10  -5   61.69   28.10
 -10  10  -5   42.40   33.40
  10 -10   5   60.89   35.70
  10 -10   5   51.59   22.80
   0  10   5   73.89   25.40
 -10   0   5   82.59   20.20
  10 -10   5   65.29   10.70
   0  10   5   46.10   24.00
   0  10   5  113.39   89.09
  -3 -10  -5  464.75   55.99
  13  -3  -5  435.56   52.49
  13  -3  -5  485.75   50.99
  -3 -10  -5  234.88   72.39
  10 -13   5  367.56   32.10
   3  10   5  443.46   48.90
  10 -13   5  434.86   45.70
  10 -13   5  388.76   54.39
   3  10   5  470.65   63.99
  -3  14  -5  -46.40   53.39
  14 -11  -5  -38.90   25.90
  14 -11  -5  -55.49   33.30
   3 -14   5  -11.90   41.30
  11   3   5   34.20   40.80
 -14  11   5 -151.08   66.69
  11   3   5   14.50   28.80
   3 -14   5    6.20   26.10
  11   3   5  -26.70   44.20
   3 -14   5    2.20   34.90
   0  11  -5 1135.99   75.19
  11 -11  -5 1134.49   65.89
   0  11  -5  957.80   73.89
   0 -11   5 1029.00   71.09
 -11  11   5  911.31  110.89
   0 -11   5  972.10   65.89
  11   0   5 1059.59   73.09
  11   0   5 1140.79   61.49
  11   0   5 1110.39   81.69
   0 -11   5  929.51   77.59
   3   8  -5  160.38   69.19
   3   8  -5  146.79   31.10
 -11   3  -5  133.19   68.09
   3   8  -5  155.28   29.70
  11  -3   5  156.48   18.50
  -8  11   5  162.78   26.70
  -3  -8   5  124.99   29.60
  11  -3   5  143.39   24.90
  11  -3   5  149.29   43.20
  -8  11   5  129.19   56.49
  -3  -8   5  161.78   32.40
  11  -3   5  206.18   39.40
  -3  -8   5  183.18   34.60
 -11   6  -5  141.49   44.80
   5 -11  -5  114.89   37.10
   6   5  -5  180.98   67.49
   5 -11  -5  123.09   43.40
   5 -11  -5   69.39   91.79
   6   5  -5  164.28   30.90
  -5  11   5  135.99   25.20
  -6  -5   5  141.99   32.50
  -6  -5   5   84.89   59.39
  11  -6   5  143.89   25.90
  11  -6   5  145.39   31.60
  11  -6   5  132.99   11.50
  -5  11   5  283.27   77.79
  -5  11   5  159.68   83.39
  -6  -5   5  135.79   25.40
  -6  -5   5  173.58   28.00
 -11   9  -5   89.89   28.90
 -11   9  -5   79.89   31.00
   9   2  -5  185.08   30.60
   2 -11  -5   46.70  146.89
   9   2  -5  132.09   29.40
   2 -11  -5  188.58   36.00
   2 -11  -5  109.09   78.99
  11  -9   5  146.69   31.60
  -2  11   5   82.89   57.69
  -9  -2   5  131.39   24.70
  -2  11   5   99.19   23.00
  -9  -2   5  228.18   68.99
  -2  11   5  143.89   29.40
 -11  12  -5  306.87   43.20
  -1 -11  -5  329.97   48.80
  12  -1  -5  278.17   47.70
  12  -1  -5  296.97   41.50
   1  11   5  393.26   47.40
   1  11   5  309.27   54.99
   1  11   5  304.27   41.20
  11 -12   5  345.67   44.30
  11 -12   5  417.86   56.69
  15  -4  -5   63.29   47.20
  15  -4  -5   49.60   34.40
  -4 -11  -5   86.49   47.80
  11 -15   5   69.29   44.90
   4  11   5   97.99   37.20
   4  11   5  123.09   57.19
  -1  13  -5   12.60   40.30
  13 -12  -5   93.79   27.50
  -1  13  -5   59.79   41.50
   1 -13   5   -6.90   26.00
 -13  12   5  136.79   84.39
   1 -13   5  -43.70   35.90
  12   1   5    5.90   35.60
  12   1   5   23.00   24.80
   1 -13   5   39.10   36.20
  12   1   5  -11.70   40.10
   2  10  -5   47.20  143.59
   2  10  -5  120.59   31.50
   2  10  -5   79.49   33.30
  10 -12  -5   96.99   31.80
  -2 -10   5   55.09   31.80
 -10  12   5  -57.39   69.09
  12  -2   5   77.39   18.20
  12  -2   5   59.49   35.80
  -2 -10   5   46.60   24.20
  12  -2   5   53.39   26.00
  -2 -10   5   73.89   32.20
   5   7  -5  -20.30   75.19
 -12   5  -5   18.70   50.89
   5   7  -5   63.29   27.60
   5   7  -5   39.10   26.00
   7 -12  -5  -47.70   40.50
   7 -12  -5  -55.09   28.00
  -7  12   5   10.00   23.90
  12  -5   5   42.90   30.80
  -5  -7   5    5.80   19.20
  -5  -7   5  -10.60   24.20
  -5  -7   5   21.10   29.00
  12  -5   5  -51.19   25.30
  -7  12   5  -91.29   53.59
  12  -5   5    9.90    7.60
   4 -12  -5  217.88   54.29
   8   4  -5  190.68   82.59
   8   4  -5  327.77   43.20
   4 -12  -5  287.67   42.90
   8   4  -5  321.27   41.60
  -8  -4   5  203.38   39.20
  -4  12   5  229.78   34.80
  12  -8   5  222.88   41.60
  -4  12   5  294.27   75.09
  -4  12   5  376.26  104.79
  -8  -4   5  295.37   34.70
  -8  -4   5  229.78   36.60
  11   1  -5  303.07   39.20
  11   1  -5  323.47   45.10
   1 -12  -5  225.88   66.19
   1 -12  -5  574.44  159.48
   1 -12  -5  347.07   47.80
  -1  12   5  297.87   42.20
  -1  12   5  350.06   78.49
 -11  -1   5  304.97   37.40
  -1  12   5  184.68  123.19
  12 -11   5  314.27   48.80
  14  -2  -5  110.09   45.20
  14  -2  -5  -16.60   32.50
  -2 -12  -5  -22.70   44.90
  -2 -12  -5  184.28   76.39
  12 -14   5   13.50   43.80
   2  12   5   50.19   40.60
  12 -14   5   53.99   37.30
   2  12   5   70.49   40.20
   2  12   5   -0.10   54.79
   1  12  -5   87.29   42.30
  12 -13  -5  -23.20   30.10
   1  12  -5   30.50   35.30
  13  -1   5  -50.19   46.20
  -1 -12   5   51.09   37.20
  13  -1   5  -22.70   44.00
 -12  13   5   42.00   86.39
  -1 -12   5  -54.79   39.50
  13  -1   5   18.80   22.10
  -1 -12   5    4.90   26.50
   4   9  -5  200.18   43.20
   4   9  -5  266.77   41.70
   9 -13  -5  204.68   41.50
   9 -13  -5  189.38   51.99
  -4  -9   5  264.07   46.20
  13  -4   5  213.68   47.10
  -4  -9   5  215.68   34.70
  -9  13   5  329.57   81.89
  -4  -9   5  276.67   41.90
   7   6  -5   20.00   32.90
   7   6  -5   72.39   30.20
   6 -13  -5   -7.90   30.70
   6 -13  -5  -30.40   49.99
   7   6  -5  -38.40   90.29
  13  -7   5   22.80   35.70
  -6  13   5   23.40   26.50
  -7  -6   5   49.90   24.50
  -6  13   5   -8.80   72.49
  -7  -6   5  -24.90   30.30
  -7  -6   5    2.50   31.30
  13  -7   5   48.00   35.80
   3 -13  -5  285.37   72.19
   3 -13  -5  371.46   51.59
  10   3  -5  479.75   56.69
  10   3  -5  445.46   54.29
  -3  13   5  611.84  103.39
  -3  13   5  410.56   51.89
  13 -10   5  411.66   56.59
 -10  -3   5  558.54   49.99
  13 -10   5  454.55   55.19
   0 -13  -5  237.98   72.99
  13   0  -5   24.70   33.20
   0 -13  -5   87.49   47.50
  13   0  -5   98.89   42.60
   0  13   5   36.70   38.90
  13 -13   5   86.09   33.80
  13 -13   5  -11.40   47.40
  11 -14  -5  123.19   36.90
   3  11  -5   66.19   43.00
   3  11  -5   68.29   37.40
  -3 -11   5   92.69   29.80
  14  -3   5    9.90   44.00
  -3 -11   5   12.40   39.50
 -11  14   5  -62.89   82.29
  -3 -11   5   68.89   43.90
   8 -14  -5  165.18   37.50
   8 -14  -5  180.28   60.09
   6   8  -5  155.48   42.00
  -6  -8   5  225.28   43.60
  -6  -8   5   90.99   29.70
  -6  -8   5  112.69   43.10
  14  -6   5  216.68   47.20
  -8  14   5  242.28   88.59
   9   5  -5   24.20   33.20
   9   5  -5  -24.80   36.20
   5 -14  -5  -33.50   58.89
  -5  14   5  212.08   89.69
  14  -9   5   33.50   35.30
  -9  -5   5   39.30   28.90
  14  -9   5   -6.40   38.70
  12   2  -5   23.70   44.10
   2 -14  -5  -88.79   72.29
  12   2  -5   84.99   35.30
  14 -12   5  -18.00   43.20
  14 -12   5  -72.09   34.10
  -2  14   5   58.19   39.20
  -2  14   5  -50.09   83.59
   5  10  -5  -17.10   42.30
  10 -15  -5   36.90   40.60
   5  10  -5 -107.49   35.50
  15  -5   5  -48.40   47.30
  -5 -10   5   -3.00   29.40
 -10  15   5   54.69  106.39
  -5 -10   5   10.20   46.90
   7 -15  -5   37.20   43.40
   8   7  -5   92.29   36.50
   7 -15  -5   85.49   66.19
   8   7  -5   -8.30   42.70
  -8  -7   5   92.39   47.70
  15  -8   5   -8.40   45.60
  15  -8   5   99.19   42.80
  -8  -7   5  -22.20   29.20
  -7  15   5    8.70   99.59
  11   4  -5   60.39   45.30
   4 -15  -5  111.29   53.09
   4 -15  -5   -9.50   71.79
  11   4  -5  114.09   40.20
  -4  15   5  -83.59  100.09
 -11  -4   5  106.59   34.60
  15 -11   5  101.99   42.60
  -4  15   5  104.59   46.50
  15 -11   5  202.38   56.69
   7   9  -5   -8.50   49.99
   7   9  -5  -82.59   42.50
   9 -16  -5  -84.49   46.90
  -7  -9   5   51.79   38.30
  -7  -9   5   51.59   55.09
  16  -7   5   71.59   54.59
  16  -7   5  -77.79   51.29
  -9  16   5  -46.50  132.49
   0   0  -6 1926.81   92.29
   0   0  -6 1917.41  117.19
   0   0  -6 1769.72   87.29
   0   0   6 1808.02   87.59
   0   0   6 1985.20  113.79
   0   0   6 1903.31   86.49
   0   0   6 1860.61   90.49
   2  -1  -6   88.89   35.50
  -1   2  -6   49.60   15.20
  -1  -1  -6   37.30   36.30
  -1   2  -6   54.29   11.50
  -1  -1  -6   52.69   15.70
  -1  -1  -6   46.30   16.60
  -1   2  -6   57.89   28.50
  -1   2  -6   59.49    8.30
   2  -1  -6   23.80   15.50
   1  -2   6   52.89   15.30
  -2   1   6   58.99   13.80
  -2   1   6   73.09   30.60
   1  -2   6   27.70   26.70
   1   1   6   67.29   17.10
  -2   1   6   79.89   18.60
   1  -2   6   50.29   17.70
  -2   1   6   60.29   14.70
   1   1   6   36.50   17.10
   1  -2   6   55.59   13.10
   1   1   6   63.69   34.50
   1   1   6   59.79   13.60
  -2   1  -6   51.49   11.70
  -2   1  -6   75.29   33.00
   1   1  -6   54.89   10.10
   1  -2  -6   47.60   37.20
   1   1  -6   96.69   33.10
   1   1  -6   40.20   15.50
   1  -2  -6   59.29   17.30
   1  -2  -6   85.19   19.30
  -2   1  -6   57.89   16.20
  -1   2   6   44.70   14.20
  -1  -1   6   51.99   15.60
  -1   2   6   52.79   13.30
  -1  -1   6   73.89   15.60
   2  -1   6   67.99   11.30
  -1   2   6   22.10   30.20
  -1  -1   6   65.59   13.90
   2  -1   6   58.39   16.50
   2  -1   6   52.29   12.60
   2  -1   6   49.30   26.10
   2  -1   6   76.59   17.70
  -1   2   6   57.19   22.70
  -1  -1   6   59.89   27.60
  -2   4  -6  -40.20   24.60
  -2   4  -6   13.50    5.50
   4  -2  -6   13.20   14.10
  -2  -2  -6   22.00   15.00
   4  -2  -6   -0.70   32.70
  -2   4  -6   18.50   15.80
  -2   4  -6   14.70    9.20
   4  -2  -6   20.60   24.70
  -2  -2  -6   69.89   47.40
  -2  -2  -6   18.80   16.30
  -4   2   6   20.70   11.50
  -4   2   6   17.60   29.00
   2  -4   6   24.80   10.60
  -4   2   6   36.50   12.70
   2  -4   6   12.40   14.00
   2   2   6   38.10   35.40
  -4   2   6   15.00   19.20
  -4   2   6    8.70   17.00
   2  -4   6   26.70   26.80
   2   2   6   19.80   16.70
   2  -4   6   19.80   18.80
   2  -4   6   41.20   19.20
   2   2   6    4.20   10.40
  -3   0  -6 1644.34   77.79
  -3   0  -6 1469.75  114.79
   0   3  -6 1714.43  107.89
  -3   0  -6 1713.13   85.69
   3  -3  -6 1574.74  112.39
   0   3  -6 1773.72   85.49
   0   3  -6 1708.63   75.39
   3  -3  -6 1647.94   85.99
   3  -3  -6 1472.75   81.69
  -3   3   6 1802.22   92.79
  -3   3   6 1745.23   81.79
   3   0   6 1668.03   80.69
   3   0   6 1783.92  105.69
   0  -3   6 1592.34  104.19
   3   0   6 1652.53   81.99
   0  -3   6 1738.63   84.29
  -3   3   6 1887.21  111.79
   0  -3   6 1633.64   84.89
  -3   3   6 1722.03   80.29
   0  -3   6 1650.53   80.09
   3   0   6 1732.03   87.79
   3   0  -6 2620.24  130.49
  -3   3  -6 2703.93  151.38
  -3   3  -6 2796.22  116.49
   0  -3  -6 2764.82  132.49
   3   0  -6 2712.13  131.79
   3   0  -6 3009.00  160.68
  -3   3  -6 2941.11  116.29
  -3   3  -6 2773.72  128.99
   0  -3  -6 2520.05  166.48
   3   0  -6 2819.52  124.89
   0   3   6 3010.00  161.68
   3  -3   6 2819.62  132.19
   0   3   6 3032.50  138.19
  -3   0   6 3007.30  129.09
  -3   0   6 2980.60  128.69
   0   3   6 2847.32  128.29
   3  -3   6 2824.02  125.79
  -3   0   6 2806.22  129.39
  -3   0   6 2619.64  126.49
   3  -3   6 2909.41  149.79
   0   3   6 2908.01  130.09
  -3   0   6 2980.40  155.48
   3  -3   6 2707.73  127.89
   6  -3  -6  548.55   41.70
  -3  -3  -6  558.24   45.40
  -3   6  -6  589.14   39.20
   6  -3  -6  519.75   71.09
  -3  -3  -6  457.85   78.79
  -3   6  -6  484.95   59.59
   3  -6   6  527.65   40.00
  -6   3   6  506.95   37.40
  -6   3   6  540.05   31.30
  -6   3   6  581.54   55.09
  -6   3   6  526.65   36.50
  -6   3   6  576.54   66.79
   3  -6   6  594.84   36.40
   3  -6   6  499.65   39.00
   3   3   6  609.24   46.60
   3   3   6  548.95   39.20
  -6   3   6  525.55   36.60
   3   3   6  609.24   80.19
   3  -6   6  543.05   46.50
   5  -4  -6  212.28   27.40
   5  -4  -6  180.98   26.20
   5  -4  -6  226.88   54.19
  -1   5  -6  200.58   17.70
  -1   5  -6  108.59   35.10
  -4  -1  -6  205.98   22.90
  -4  -1  -6  162.68   25.40
  -4  -1  -6  100.09   51.79
  -1   5  -6  191.08   25.20
  -5   4   6  177.38   24.10
   4   1   6  176.78   42.50
   1  -5   6  216.68   29.00
   1  -5   6  175.48   23.90
  -5   4   6  138.49   32.80
   4   1   6  201.18   21.70
   1  -5   6  181.78   39.60
  -5   4   6  174.08   20.40
  -5   4   6  202.38   42.60
  -5   4   6  161.58   21.10
   4   1   6  191.08   28.70
   4   1   6  228.28   28.20
   1  -5   6  184.68   21.80
   2   2  -6   24.10    8.70
  -4   2  -6    7.40   15.60
   2  -4  -6  -30.60   41.30
   2   2  -6   64.29   36.10
   2   2  -6   20.30   15.60
   2  -4  -6   -6.10   15.40
   2  -4  -6   21.00   15.90
  -4   2  -6   12.70    7.20
   2   2  -6   45.30   17.40
   4  -2   6   88.49   29.50
  -2   4   6  -10.60   21.70
  -2  -2   6   10.70   12.10
  -2  -2   6   21.80   13.40
   4  -2   6   13.60   14.00
  -2  -2   6   49.10   31.20
  -2  -2   6   26.70   11.60
   4  -2   6    8.40   15.70
  -2   4   6   45.70   35.40
  -2   4   6   -5.70   11.60
  -2   4   6   24.00   12.50
   4  -2   6    8.60    9.40
  -4   5  -6  111.19   19.20
  -1  -4  -6  100.19   23.50
   5  -1  -6   91.49   42.90
   5  -1  -6   87.69   15.00
  -1  -4  -6   52.29   50.69
   5  -1  -6   89.19   20.80
   5  -1  -6  123.39   32.90
  -5   1   6  100.39   23.40
   4  -5   6   96.89   24.20
   4  -5   6   97.59   15.10
   1   4   6   68.29   19.90
   4  -5   6   88.49   20.10
   4  -5   6   85.29   29.60
  -5   1   6   90.79   17.30
  -5   1   6   91.39   15.00
   1   4   6  134.49   49.20
  -5   1   6  125.69   40.10
   1   4   6   87.99   18.20
   4  -5   6  113.89   20.20
  -5   1   6   87.19   17.10
   8  -4  -6   22.10   18.60
  -4  -4  -6  -50.59   69.49
  -4   8  -6   33.60   18.70
  -4  -4  -6   51.99   21.10
   8  -4  -6   52.49   20.80
   8  -4  -6   35.30   50.89
  -4   8  -6  -23.10   38.00
   4  -8   6   33.80   15.40
  -8   4   6   69.09   38.40
  -8   4   6   22.30   32.10
   4   4   6   33.80   23.20
   4  -8   6   20.70   36.20
   4   4   6   30.70   22.80
  -8   4   6   44.30   17.50
  -8   4   6   48.10   15.80
   4  -8   6   27.50   23.50
   4   4   6   21.90   16.50
   4  -8   6   20.10   23.90
   4   4   6   37.20   58.69
   4  -8   6   25.60   17.90
   7  -5  -6  141.09   23.00
  -2   7  -6  140.39   17.80
  -2   7  -6  111.69   39.80
  -2   7  -6  128.99   24.20
   7  -5  -6  106.59   24.90
  -5  -2  -6  163.58   27.60
   7  -5  -6  122.69   48.20
  -5  -2  -6  157.68   61.09
   2  -7   6  147.59   30.00
   5   2   6  129.09   25.20
  -7   5   6  188.28   40.90
   5   2   6  143.09   30.00
  -7   5   6  119.09   18.60
  -7   5   6  158.88   19.00
  -7   5   6  155.58   40.60
   2  -7   6  116.19   41.50
   5   2   6  122.79   48.50
   2  -7   6  159.88   20.90
  -7   5   6  161.08   21.90
   2  -7   6  183.88   26.10
   5   2   6  145.09   21.60
   4  -5  -6  213.18   56.49
   1   4  -6  215.88   45.10
   4  -5  -6  153.18   25.50
  -5   1  -6  155.38   19.80
   1   4  -6  161.88   23.80
   4  -5  -6  179.38   22.00
  -5   1  -6  196.08   26.30
   1   4  -6  174.28   19.70
   1   4  -6  186.28   25.80
   5  -1   6  183.98   21.80
   5  -1   6  218.18   31.50
   5  -1   6  150.38   38.70
  -4   5   6  197.98   19.20
  -1  -4   6  222.98   27.90
  -4   5   6  183.78   23.30
  -1  -4   6  192.58   25.70
  -4   5   6  196.78   28.80
  -4   5   6  222.38   50.09
  -1  -4   6  166.78   21.50
  -1  -4   6  227.28   49.10
  -4   5   6  185.28   36.70
   5  -1   6  198.48   22.50
   4   1  -6  111.59   28.80
  -5   4  -6  122.99   35.10
   4   1  -6  101.99   41.10
   4   1  -6   69.69   20.00
  -5   4  -6  112.89   20.10
   1  -5  -6   94.99   21.60
   1  -5  -6  137.39   56.89
   4   1  -6  110.59   16.10
  -1   5   6  137.89   34.80
   5  -4   6   90.09   15.30
   5  -4   6  105.29   23.10
  -1   5   6   78.19   44.20
   5  -4   6   82.79   28.20
  -4  -1   6  112.09   16.40
  -4  -1   6  133.29   40.30
   5  -4   6   87.79   18.30
  -4  -1   6   71.09   16.90
  -4  -1   6   95.59   17.70
  -2  -5  -6   83.79   68.29
   7  -2  -6  155.28   23.50
  -2  -5  -6  161.18   28.60
   7  -2  -6  187.98   26.70
  -5   7  -6  225.08   43.10
   7  -2  -6  131.89   47.80
  -7   2   6  148.59   45.30
  -7   2   6  138.89   20.90
   2   5   6  163.58   24.20
   2   5   6  150.88   26.30
  -7   2   6  125.49   13.90
  -7   2   6  167.78   33.60
  -7   2   6  130.49   23.30
   2   5   6  230.58   64.29
   5  -7   6  205.68   40.50
  10  -5  -6  145.19   29.50
  -5  -5  -6   84.19   32.40
  -5  10  -6   91.19   25.10
   5   5   6   60.99   34.40
   5 -10   6  155.48   24.00
   5   5   6  136.19   25.10
   5 -10   6  184.58   36.10
 -10   5   6  210.78   46.30
   5 -10   6  154.38   27.50
   5   5   6   66.09   31.40
 -10   5   6  127.79   22.30
  -3   9  -6   -8.60   21.70
  -3   9  -6   24.10   13.10
  -6  -3  -6  -28.80   82.79
   9  -6  -6  148.59   59.79
  -6  -3  -6   59.19   24.60
   9  -6  -6   45.60   23.50
  -3   9  -6   49.30   41.60
   6   3   6   60.39   20.40
   6   3   6   41.50   29.20
  -9   6   6   46.50   18.80
  -9   6   6  110.69   40.50
   3  -9   6   39.50   28.50
   6   3   6   32.20   24.30
   3  -9   6   77.59   20.60
  -9   6   6   63.49   20.50
  -9   6   6    8.00   41.60
  -6   0  -6 1936.51   96.39
   6  -6  -6 1772.62   89.99
   0   6  -6 2085.39  129.19
   6  -6  -6 1887.31   98.69
   0   6  -6 1980.00   90.69
   0   6  -6 1812.82   98.09
   6  -6  -6 1861.21  140.49
  -6   0  -6 1830.72   90.69
   6   0   6 1778.52   93.49
   6   0   6 2019.80   93.39
  -6   6   6 1871.51  122.89
  -6   6   6 1976.90   94.79
   6   0   6 1967.70   94.29
   0  -6   6 1989.80   99.59
   0  -6   6 1880.41   96.29
  -6   6   6 2145.89  119.69
   6   0   6 2106.39  126.79
  -6   6   6 1970.00   88.89
   6   0   6 1877.21  103.09
   0  -6   6 2038.20   94.79
   0  -6   6 2043.40  130.69
  -6   6   6 2145.69   94.19
   3   3  -6  543.65   35.50
   3   3  -6  661.03   75.09
  -6   3  -6  600.44   39.20
  -6   3  -6  491.45   70.59
   3  -6  -6  587.34   86.89
   3   3  -6  472.65   41.30
   3  -6  -6  496.35   42.70
   3   3  -6  487.05   46.90
  -3   6   6  555.14   57.99
   6  -3   6  534.55   38.80
   6  -3   6  505.25   35.40
   6  -3   6  553.24   33.90
   6  -3   6  526.25   44.40
  -3  -3   6  490.05   35.90
  -3   6   6  553.04   38.30
  -3  -3   6  532.35   38.50
  -3   6   6  581.14   34.30
   6  -3   6  542.05   54.99
  -3   6   6  658.43   76.09
  -3  -3   6  584.64   70.49
  -3  -3   6  528.85   39.00
  -6   6  -6  821.72   74.39
  -6   6  -6  855.11   50.49
   6   0  -6  791.12   84.29
   6   0  -6  824.12   55.39
   0  -6  -6  740.53   55.49
   6   0  -6  880.01   50.49
   0  -6  -6  710.13  108.99
   6  -6   6  852.01   55.29
   0   6   6 1012.40  100.89
   0   6   6  813.22   52.89
   6  -6   6  806.72   66.79
   6  -6   6  842.92   45.10
  -6   0   6  874.61   49.99
   0   6   6  987.20   75.89
   0   6   6  797.12   51.29
   6  -6   6  912.71   49.99
  -6   0   6  811.92   53.29
  -6   0   6  856.71   45.30
   6  -6   6  773.72   59.29
  -6   0   6  867.81   83.29
   9  -3  -6  278.67   34.30
  -6   9  -6  233.88   50.09
   9  -3  -6  303.07   36.00
  -6   9  -6  248.48   37.90
  -3  -6  -6  267.07   37.00
  -3  -6  -6   76.39   88.59
   9  -3  -6  214.38   62.49
  -9   3   6  379.86   61.99
   3   6   6  325.77   43.20
   3   6   6  297.67   39.50
  -9   3   6  262.87   28.70
   3   6   6  322.77   86.49
   3   6   6  271.77   32.60
   6  -9   6  320.87   34.50
   6  -9   6  284.27   42.60
   6  -9   6  247.78   57.89
  -9   3   6  211.58   32.10
  -9   3   6  250.07   45.50
  12  -6  -6  530.95   57.59
  -6  -6  -6  511.55   59.89
  12  -6  -6  593.14   53.09
   6 -12   6  480.05   59.29
   6   6   6  583.24   62.99
   6   6   6  559.54   64.49
   6   6   6  508.35   48.30
   6 -12   6  615.14   51.49
   6 -12   6  564.44   44.90
 -12   6   6  676.53   81.39
  -7  -4  -6  -53.09   30.10
  11  -7  -6  -38.40   23.70
  -4  11  -6   21.60   29.40
  11  -7  -6   23.10   25.40
 -11   7   6   31.70   20.90
   7   4   6   14.50   30.40
   4 -11   6   23.00   19.40
 -11   7   6  -49.50   46.40
   7   4   6   -7.60   19.80
   4 -11   6   -6.60   32.00
   7   4   6   -6.80   32.70
   4 -11   6   18.50   22.40
   8  -7  -6   19.70   20.40
  -7  -1  -6    9.30   21.20
  -1   8  -6   -4.50   15.30
  -7  -1  -6   38.50   72.89
  -1   8  -6   -5.90   17.60
  -1   8  -6   40.00   23.80
  -1   8  -6   23.20   42.60
  -8   7   6    4.40   24.80
   7   1   6  -25.40   45.90
   7   1   6   18.50   16.60
   1  -8   6  -25.80   20.70
  -8   7   6   31.50   40.10
   7   1   6    6.30   26.90
  -8   7   6   18.90   17.40
  -8   7   6  -76.79   36.60
   7   1   6  -12.80   19.90
   1  -8   6  -70.99   42.90
   1  -8   6  -11.50   14.60
   1  -8   6   13.40   19.50
  -7   2  -6  147.29   17.30
   2   5  -6  148.29   28.10
   2   5  -6  163.78   28.10
   5  -7  -6  193.58   63.79
  -7   2  -6  162.28   54.39
  -7   2  -6  107.79   25.10
   2   5  -6  146.89   21.00
   5  -7  -6  142.89   26.50
   2   5  -6  127.59   49.40
  -2  -5   6  131.29   47.30
  -5   7   6  143.39   49.00
   7  -2   6  112.69   20.60
  -5   7   6  138.09   22.30
   7  -2   6  107.19   34.70
   7  -2   6  130.39   18.20
  -2  -5   6  168.18   25.50
  -2  -5   6  157.08   26.20
   7  -2   6  125.39   30.30
   7  -2   6  178.98   30.10
   7  -2   6  117.29   17.80
  -2  -5   6  128.39   21.20
  -5   7   6  126.79   43.00
  -7   5  -6  169.38   45.80
   2  -7  -6  202.58   75.89
   5   2  -6  141.49   27.90
   2  -7  -6  142.29   27.70
  -7   5  -6  151.88   22.40
   5   2  -6  172.98   22.80
   5   2  -6  134.29   49.90
   7  -5   6   85.59   29.30
   7  -5   6  128.49   27.70
  -5  -2   6  170.68   48.40
  -2   7   6  129.79   20.80
   7  -5   6  145.09   17.60
  -5  -2   6  128.29   19.40
   7  -5   6  161.98   22.10
  -2   7   6  222.48   46.60
  -5  -2   6  135.19   25.30
  -2   7   6  144.89   23.60
  -2   7   6  127.19   54.89
   7  -5   6   81.89   23.30
  -5  -2   6  136.79   21.30
  -1  -7  -6   61.69   25.20
   8  -1  -6   10.60   17.90
   8  -1  -6   88.49   73.39
   8  -1  -6   37.20   22.50
  -7   8  -6    7.10   18.10
  -1  -7  -6  -67.59   82.39
  -7   8  -6   -1.90   35.60
  -8   1   6   15.10    9.90
   1   7   6   11.10   17.80
   7  -8   6   -4.60   25.50
  -8   1   6   40.60   44.60
   7  -8   6   10.80   33.70
   1   7   6   18.60   63.69
   7  -8   6   10.10   13.50
   1   7   6   42.50   22.60
  -8   1   6    8.90   16.90
  -8   1   6   29.20   21.30
   7  -8   6  -22.50   18.40
  11  -4  -6   33.50   26.10
  -4  -7  -6   24.10   31.30
  11  -4  -6  -20.30   25.10
 -11   4   6   -3.10   21.60
   7 -11   6   25.00   32.30
   4   7   6   59.99   31.20
   4   7   6   21.90   23.90
   4   7   6   57.69   37.90
  14  -7  -6  149.19   35.70
  14  -7  -6  114.29   41.00
  -7  -7  -6  148.69   51.29
   7   7   6  126.99   52.19
   7 -14   6   88.59   43.00
   7   7   6   99.09   33.20
   7 -14   6   66.89   35.30
   7   7   6  110.79   50.39
   7 -14   6  188.58   31.10
  -8  -5  -6  498.15   60.19
  13  -8  -6  532.55   51.39
  13  -8  -6  461.95   55.89
   5 -13   6  452.95   56.69
   8   5   6  533.35   49.20
   5 -13   6  527.35   66.59
   8   5   6  507.75   64.19
   5 -13   6  448.96   47.70
 -13   8   6  431.06   73.19
   8   5   6  605.64   75.29
  10  -8  -6  253.77   33.90
  -8  -2  -6  273.67   38.00
  -2  10  -6  223.68   27.60
  -2  10  -6  296.87   38.00
 -10   8   6  237.28   30.70
   8   2   6  322.47   39.60
   8   2   6  267.07   45.30
   2 -10   6  256.57   35.80
   2 -10   6  259.47   30.90
 -10   8   6  132.29   62.69
   2 -10   6  336.37   44.50
   8   2   6  254.77   32.20
   1   7  -6  -36.10   48.40
  -8   1  -6   59.39   24.50
   1   7  -6   -4.30   16.60
   1   7  -6   30.70   21.30
   7  -8  -6    8.70   23.60
  -8   1  -6  -73.29   62.49
  -7   8   6   64.19   42.90
   8  -1   6   19.60   26.00
  -7   8   6   -5.70   11.10
  -1  -7   6   43.50   21.10
   8  -1   6    1.30   13.70
  -1  -7   6  -13.10   14.30
  -7   8   6    1.40   16.30
   8  -1   6   15.80   17.10
  -1  -7   6    4.90   20.90
  -1  -7   6   27.70   49.70
  -7   8   6   33.20   43.60
   4   4  -6   49.40   50.89
   4  -8  -6   13.70   21.00
  -8   4  -6    3.80   45.60
   4   4  -6   54.79   37.40
   4   4  -6    7.90   15.70
   4  -8  -6   11.20   65.49
   4   4  -6   13.30   21.10
  -8   4  -6   59.49   19.40
  -4  -4   6   19.60   15.40
  -4  -4   6  -18.20   43.90
  -4   8   6  150.28   54.89
  -4   8   6  -10.30   35.60
   8  -4   6    6.60   23.20
   8  -4   6   32.70   12.90
  -4  -4   6   35.40   17.30
  -4   8   6   16.30   19.00
   8  -4   6   25.80   28.90
  -4   8   6   31.80   15.20
  -4  -4   6   22.10   19.20
  -8   7  -6   -0.50   36.90
   7   1  -6   38.20   52.39
   1  -8  -6  -16.50   81.39
   7   1  -6  -24.10   20.50
   1  -8  -6   29.00   23.70
   7   1  -6   31.10   18.30
  -8   7  -6   21.40   17.70
   8  -7   6   -1.10   11.40
  -7  -1   6   10.70   21.60
   8  -7   6   20.40   21.80
  -1   8   6   40.00   42.20
  -7  -1   6   33.00   17.80
   8  -7   6  -24.00   28.50
  -7  -1   6   31.40   48.20
  -1   8   6   12.40   63.49
  -7  -1   6    8.40   14.80
  -1   8   6  -13.20   17.00
  -1   8   6   29.20   19.30
  -2  -8  -6   -7.60  117.99
  -2  -8  -6  270.77   43.70
  10  -2  -6  320.07   39.60
  10  -2  -6  272.67   34.90
   2   8   6  157.48   49.00
   8 -10   6  249.58   34.80
 -10   2   6  225.68   37.60
 -10   2   6  227.98   29.00
   8 -10   6  323.17   46.20
   8 -10   6  207.08   23.40
   2   8   6  250.57   34.20
   2   8   6  259.77   38.10
  -5  -8  -6  562.84   64.39
  13  -5  -6  511.95   56.09
  13  -5  -6  567.04   58.69
   8 -13   6  524.45   53.79
   8 -13   6  613.84   45.80
   5   8   6  451.65   63.29
   8 -13   6  488.15   61.69
   5   8   6  562.74   55.19
   5   8   6  608.34   70.89
  15  -9  -6  107.69   46.50
  15  -9  -6   37.50   35.90
   9   6   6   63.29   36.60
   6 -15   6  106.09   33.40
   9   6   6   86.79   55.59
 -15   9   6  127.79   88.79
   9   6   6  118.29   57.39
   6 -15   6  153.58   45.20
   6 -15   6  130.49   59.59
  -3  12  -6  467.35   60.89
  12  -9  -6  543.95   51.69
 -12   9   6  635.54   90.99
   3 -12   6  521.55   68.99
   3 -12   6  517.25   51.99
   3 -12   6  508.45   44.30
   9   3   6  536.75   64.09
   9   3   6  452.25   47.90
   0   9  -6  308.37   39.80
   9  -9  -6  376.66   42.30
  -9   0  -6  282.27   37.00
   0   9  -6  402.36   42.50
   9   0   6  344.17   48.20
   9   0   6  232.48   34.70
   9   0   6  351.96   37.10
  -9   9   6  270.47   32.90
   0  -9   6  317.87   39.80
   0  -9   6  401.86   34.70
   3   6  -6   57.59   20.40
  -9   3  -6   49.80   22.30
   3   6  -6    0.80   59.39
  -9   3  -6  -18.30   59.89
   3   6  -6    2.50   22.80
   6  -9  -6   21.30   23.00
  -6   9   6   31.70   20.70
  -3  -6   6   56.09   24.80
  -3  -6   6   83.99   56.69
  -3  -6   6   56.49   22.10
   9  -3   6   33.30   15.80
  -3  -6   6   20.90   21.10
  -6   9   6   52.29   53.09
   9  -3   6   28.90   14.40
   9  -3   6   40.00   27.90
  -6   9   6   47.00    9.60
  -9   6  -6  214.98   54.99
   6   3  -6  296.67   37.90
   3  -9  -6  232.08   89.49
  -9   6  -6  253.77   32.50
   6   3  -6  249.58   65.39
   6   3  -6  297.97   37.40
   3  -9  -6  323.77   41.80
  -6  -3   6  272.57   32.20
  -6  -3   6  256.77   64.09
  -3   9   6  384.66   76.69
   9  -6   6  314.47   40.90
   9  -6   6  320.77   44.30
  -3   9   6  305.47   35.10
   9  -6   6  240.28   23.20
  -6  -3   6  263.07   31.40
  -3   9   6  238.38   59.59
  -6  -3   6  312.67   39.70
  -3   9   6  268.97   26.50
   0  -9  -6  227.38  111.09
   9   0  -6  264.17   42.70
   0  -9  -6  247.08   40.10
   9   0  -6  165.78   32.60
  -9   9  -6  140.79   65.89
   9  -9   6  244.48   45.60
  -9   0   6  255.07   29.90
  -9   0   6  180.78   34.90
  -9   0   6  190.58   66.19
   9  -9   6  214.08   33.90
   0   9   6  232.78   33.50
   0   9   6  261.67   89.99
  -3  -9  -6  158.28   40.50
  12  -3  -6  150.48   37.30
  12  -3  -6  108.59   36.00
   3   9   6  204.58   35.50
   9 -12   6  181.28   46.40
   3   9   6  163.08   48.90
   9 -12   6  172.18   33.10
  -6  -9  -6  229.38   55.09
  15  -6  -6  226.18   41.90
  15  -6  -6  274.67   56.89
   9 -15   6  294.57   64.59
   6   9   6  240.78   50.79
   6   9   6  173.58   65.09
   9 -15   6  266.37   45.70
   9 -15   6  199.18   33.10
   6   9   6  252.97   57.09
  14 -10  -6   61.69   32.60
  14 -10  -6  -31.80   42.90
   4 -14   6  -14.40   47.30
   4 -14   6  -47.60   29.20
  10   4   6   59.99   46.70
  10   4   6   34.80   31.40
  10   4   6   97.19   50.49
 -14  10   6  -51.39   69.49
   4 -14   6  -41.20   36.50
  11 -10  -6  221.08   34.70
  -1  11  -6  132.79   40.00
   1 -11   6  199.48   30.00
  10   1   6  159.78   37.10
 -11  10   6  255.37   75.09
   1 -11   6  203.18   41.90
  10   1   6  296.97   48.80
   1 -11   6  176.38   36.00
  10   1   6  188.48   31.00
   2   8  -6  303.57   36.40
   2   8  -6  294.77   40.70
   8 -10  -6  240.28   40.10
  10  -2   6  292.57   36.60
  10  -2   6  258.87   29.50
  -2  -8   6  268.37   38.20
  -2  -8   6  251.87   32.40
  10  -2   6  245.48   46.40
  -8  10   6  256.67   34.40
  -2  -8   6  274.17   39.40
  -8  10   6  350.56   71.99
   5   5  -6  121.49   28.50
 -10   5  -6   16.00   56.99
   5   5  -6   88.49   68.39
   5 -10  -6  146.09   33.10
   5 -10  -6  -60.69  101.29
  -5  10   6  122.19   25.30
  -5  10   6  113.59   70.69
  -5  -5   6  123.59   23.60
  10  -5   6  100.89   37.70
  -5  -5   6  167.98   67.09
  -5  10   6  123.29   53.09
  10  -5   6   88.29   15.60
  -5  -5   6   67.59   23.30
  -5  -5   6  121.49   32.10
   2 -10  -6  244.28   40.30
   2 -10  -6  156.08  110.59
 -10   8  -6  254.57   55.19
   8   2  -6  261.17   80.19
   8   2  -6  307.87   42.00
  -8  -2   6  316.67   36.20
  -8  -2   6  392.46   78.39
  -2  10   6  170.18   90.59
  -8  -2   6  241.28   30.60
  10  -8   6  288.27   43.60
  -2  10   6  265.87   35.20
  -2  10   6  261.27   33.20
  -8  -2   6  279.17   42.70
  -2  10   6  197.28   58.39
  11  -1  -6  368.56   46.80
  -1 -10  -6  297.67   47.90
  11  -1  -6  331.77   45.40
  10 -11   6  275.37   52.89
 -11   1   6  362.26   39.40
  10 -11   6  322.27   27.70
  10 -11   6  355.96   43.40
   1  10   6  290.47   43.80
   1  10   6  329.47   42.70
  -4 -10  -6   -3.20   44.60
  14  -4  -6    5.80   34.60
  14  -4  -6  102.49   42.70
   4  10   6  -54.69   55.59
   4  10   6  -22.70   45.40
  10 -14   6 -102.59   45.10
  10 -14   6   40.30   31.10
   4  10   6   60.59   35.20
  10 -14   6  -19.90   32.50
  13 -11  -6  -47.30   31.00
  -2  13  -6  -17.10   38.60
   2 -13   6   15.50   39.20
  11   2   6   10.30   28.20
 -13  11   6   84.29   78.39
  11   2   6   71.99   47.50
  11   2   6   64.89   41.90
   2 -13   6  -35.10   25.70
   2 -13   6   63.99   40.90
   1  10  -6  227.18   38.60
   1  10  -6  252.37   39.10
   1  10  -6 -153.48  180.58
  10 -11  -6  219.78   38.50
  -1 -10   6  181.08   35.30
  -1 -10   6  174.98   31.10
  11  -1   6  157.18   34.10
  -1 -10   6  218.08   42.90
 -10  11   6  241.68   73.19
  11  -1   6  288.67   33.80
  11  -1   6  129.49   42.10
   4   7  -6  -26.50   24.30
   4   7  -6  -87.59   73.69
   4   7  -6   29.10   27.70
   7 -11  -6   -6.50   27.00
  11  -4   6   12.80   29.90
  -7  11   6  -24.40   24.40
  -4  -7   6   -9.30   25.90
  -7  11   6  -44.10   53.89
  -4  -7   6  -11.40   26.90
  11  -4   6    8.40   14.30
  -4  -7   6   -2.30   20.50
 -11   7  -6  -52.99   53.09
   7   4  -6   32.30   30.60
   4 -11  -6   12.80   29.20
  -7  -4   6  -14.20   23.70
  -4  11   6  -26.90   84.39
  11  -7   6   78.39   35.10
  -4  11   6   20.60   25.40
  11  -7   6   31.90   10.50
  11  -7   6  -21.20   27.10
  -7  -4   6   46.10   31.80
  -4  11   6   -2.90   55.19
  -7  -4   6   43.30   67.49
  10   1  -6  388.76   48.80
   1 -11  -6  323.17   48.90
  10   1  -6  249.78   40.80
  -1  11   6  458.75   63.89
  11 -10   6  415.96   56.19
  -1  11   6  383.36   47.40
  -1  11   6  571.84  171.68
  -1  11   6  317.87   74.09
  11 -10   6  298.87   42.30
 -10  -1   6  386.76   41.30
  13  -2  -6   22.00   31.90
  13  -2  -6   60.79   40.60
  -2 -11  -6   22.60   43.50
   2  11   6  -64.79   40.30
  11 -13   6   71.39   45.10
   2  11   6  -45.30   32.20
  11 -13   6   49.70   31.70
   0  12  -6    1.20   41.70
  12 -12  -6   10.20   31.10
   0 -12   6  -10.40   29.00
   0 -12   6  -10.20   39.50
  12   0   6   65.39   46.60
   0 -12   6   12.10   39.30
  12   0   6  -29.00   23.40
 -12  12   6  -30.80   79.39
   9 -12  -6  378.16   50.19
   3   9  -6  473.15   55.09
   3   9  -6  524.55   60.29
  12  -3   6  465.55   59.39
  -3  -9   6  469.95   49.70
  -9  12   6  703.13  106.89
  12  -3   6  468.95   36.20
  -3  -9   6  617.84   62.69
  -3  -9   6  414.86   54.09
   6   6  -6  582.94   62.09
   6 -12  -6  498.35   56.19
   6   6  -6  571.24   55.49
  12  -6   6  610.34   64.99
  -6  12   6  566.64   93.59
  -6  -6   6  542.75   47.90
  -6  -6   6  546.25   54.19
  -6  -6   6  486.05  106.99
  -6  -6   6  545.05   59.49
  -6  12   6  503.75   50.99
   9   3  -6  198.88   41.80
   3 -12  -6  194.38   43.00
   9   3  -6  173.58   36.50
   3 -12  -6  241.48   63.49
  -9  -3   6  115.69   41.40
  -3  12   6  335.57   77.39
  12  -9   6  144.39   39.70
  -3  12   6  192.48   36.60
  12  -9   6  182.58   46.70
  12   0  -6  178.88   45.60
   0 -12  -6  120.19   48.80
  12   0  -6  151.28   40.40
   0  12   6   68.89   83.09
   0  12   6   69.09   37.80
  12 -12   6   64.99   48.70
  12 -12   6   75.39   35.80
  11 -13  -6    4.80   34.80
   2  11  -6   27.00   42.20
  13  -2   6   72.99   22.70
  -2 -11   6   54.99   38.50
 -11  13   6  111.29   90.99
  -2 -11   6   -8.90   38.90
  -2 -11   6   52.09   30.20
   5   8  -6  553.24   65.29
   5   8  -6  493.55   58.29
   8 -13  -6  432.26   55.89
  -5  -8   6  470.55   61.59
  -5  -8   6  413.66   46.70
  13  -5   6  404.26   58.29
  -5  -8   6  435.86   61.09
  -8  13   6  343.57   97.89
   8   5  -6  499.55   60.59
   8   5  -6  486.65   57.39
   5 -13  -6  390.06   76.49
  13  -8   6  654.53   69.29
  -5  13   6  524.85   97.39
  13  -8   6  463.35   60.39
  -8  -5   6  569.04   51.39
  -5  13   6  614.74   57.59
  11   2  -6   21.00   37.10
  11   2  -6  -85.39   37.20
   2 -13  -6   81.19   47.20
   2 -13  -6   74.99   66.99
  -2  13   6   -3.40   80.39
  13 -11   6   99.39   49.50
  13 -11   6   13.60   36.70
 -11  -2   6  -24.00   32.50
  -2  13   6   20.50   35.90
  10 -14  -6   10.60   42.40
   4  10  -6  -42.50   42.80
   4  10  -6  -33.80   38.90
  -4 -10   6   38.50   40.60
  14  -4   6  -10.60   44.70
  -4 -10   6   26.40   47.20
 -10  14   6   14.80  102.09
  -4 -10   6    1.40   29.60
   7   7  -6   45.40   41.20
   7 -14  -6   -4.60   64.69
   7   7  -6  111.89   40.40
   7 -14  -6   59.49   42.70
  14  -7   6   38.10   49.00
  -7  14   6   49.00   91.49
  -7  -7   6   73.69   31.90
  -7  -7   6   40.70   44.10
  -7  -7   6  116.59   43.10
   4 -14  -6  -27.60   70.59
  10   4  -6   36.30   44.50
  10   4  -6   43.30   37.30
   4 -14  -6  -30.10   48.20
 -10  -4   6  -11.70   34.80
  -4  14   6  -67.19   91.89
  14 -10   6   41.70   49.30
  14 -10   6   -4.80   37.70
  -4  14   6  -23.00   41.30
   6   9  -6    8.70   47.80
   9 -15  -6   18.90   51.29
   6   9  -6  124.49   49.80
  -6  -9   6   71.59   49.99
  15  -6   6  173.08   57.99
  -6  -9   6  145.19   58.79
  -9  15   6  -72.89  111.89
  -6  -9   6  108.39   36.20
   9   6  -6  265.77   54.09
   9   6  -6  178.38   53.29
   6 -15  -6  240.78   59.39
   6 -15  -6  220.38   85.89
  -6  15   6  262.07  118.29
  15  -9   6  233.28   58.09
  15  -9   6   95.49   48.40
  -9  -6   6  200.38   43.10
  -1   0  -7  106.49   22.70
   0   1  -7   85.59   22.20
   0   1  -7   79.59   44.50
   0   1  -7  112.29   14.30
  -1   0  -7  213.18   53.99
  -1   0  -7   92.49   18.40
   0   1  -7  102.09   19.50
   1  -1  -7  143.79   51.99
   1  -1  -7   90.89   22.70
   1   0   7   88.19   20.60
   1   0   7  143.69   19.90
  -1   1   7  148.09   23.30
   1   0   7  146.19   44.40
   1   0   7  104.49   18.10
  -1   1   7   81.49   42.20
  -1   1   7  137.59   20.10
   0  -1   7  130.59   21.90
  -1   1   7  124.29   21.50
   0  -1   7   89.79   37.70
   0  -1   7  134.99   19.90
  -2  -1  -7  -67.39   49.00
   3  -2  -7   21.10   18.40
   3  -2  -7  -37.70   44.80
  -1   3  -7    6.90   17.10
  -1   3  -7   13.90   12.50
  -2  -1  -7   -6.70   17.50
  -1   3  -7   -6.80    8.10
  -2  -1  -7   14.10   18.40
  -1   3  -7   69.49   38.70
   1  -3   7  -14.20   15.90
   1  -3   7    1.20   34.90
   2   1   7  -22.00   17.00
   1  -3   7  -12.60   16.70
  -3   2   7   29.30   37.90
  -3   2   7   -7.60   13.40
   1  -3   7  -14.60   13.40
   2   1   7   32.70   37.80
  -3   2   7    9.30   13.70
   2   1   7   -3.50   13.10
  -3   2   7   14.70   20.00
   2   1   7  -11.70   20.10
   0  -2  -7   -7.70   49.50
   2   0  -7    8.20   17.40
   2   0  -7    1.70   10.10
  -2   2  -7  -21.10   15.70
   0  -2  -7   26.10   20.30
  -2   2  -7   -3.20    6.80
  -2   2  -7   -1.20   11.10
   2   0  -7   46.80   42.30
  -2   2  -7  -38.90   37.00
  -2   0   7   -4.70   12.00
  -2   0   7   -1.60   14.70
  -2   0   7   -3.80   14.30
   2  -2   7  -39.40   31.00
   0   2   7    6.00   12.60
  -2   0   7    3.50   34.90
   0   2   7   -7.10   22.10
   0   2   7   61.29   40.60
   2  -2   7   -4.30   11.20
  -2   0   7   -7.60   15.40
   0   2   7   23.40   15.00
   2  -2   7    9.60   17.50
  -3  -2  -7  481.65   43.80
   5  -3  -7  519.85   43.20
  -3  -2  -7  463.85   85.29
  -2   5  -7  480.85   28.30
   5  -3  -7  510.95   80.49
  -2   5  -7  445.06   40.60
  -2   5  -7  486.05   24.30
  -2   5  -7  458.65   66.39
  -5   3   7  568.74   72.69
   3   2   7  477.45   73.79
  -5   3   7  511.45   54.69
   2  -5   7  491.55   35.00
   2  -5   7  499.05   45.50
   2  -5   7  459.25   67.79
   2  -5   7  538.15   41.40
  -5   3   7  516.25   36.10
   3   2   7  475.25   36.10
  -5   3   7  457.55   36.60
   3   2   7  431.66   45.80
   1   2  -7   36.20   40.10
  -3   1  -7    6.70   17.50
  -3   1  -7   11.00   43.60
  -3   1  -7   10.40   12.70
   2  -3  -7   17.90   18.90
   1   2  -7   -5.00   16.90
   1   2  -7   -2.90    8.70
   3  -1   7  -10.50   12.40
  -1  -2   7   -5.00   13.30
   3  -1   7    3.10   12.10
  -1  -2   7  -17.70   14.70
   3  -1   7  -19.90   16.00
  -2   3   7    3.20   13.10
   3  -1   7    2.80   34.10
  -2   3   7   34.30   23.50
  -2   3   7   12.60   14.60
  -1  -2   7   14.30   37.70
  -1  -2   7   18.40   16.80
  -2   3   7   -0.20   40.70
   4  -1  -7  159.48   52.19
  -1  -3  -7  215.58   32.00
   4  -1  -7  262.87   36.10
   4  -1  -7  211.98   32.80
  -3   4  -7  311.17   56.49
  -1  -3  -7  175.08   66.49
   4  -1  -7  223.18   25.70
  -3   4  -7  233.38   29.80
  -4   1   7  190.38   25.30
   3  -4   7  239.08   30.50
   3  -4   7  240.38   48.30
   1   3   7  239.18   37.20
   3  -4   7  222.78   25.90
  -4   1   7  217.88   27.20
  -4   1   7  235.98   51.79
   3  -4   7  270.67   37.00
   3  -4   7  212.08   33.10
   1   3   7  244.38   31.60
   1   3   7  262.27   60.99
  -4   1   7  219.78   26.40
   1   3   7  204.88   26.10
  -4   1   7  211.18   29.20
  -3   7  -7   59.89   43.70
  -4  -3  -7  -67.29   67.99
  -4  -3  -7   86.79   25.80
   7  -4  -7   50.29   23.80
  -3   7  -7   58.09   22.70
   3  -7   7   22.90   28.10
   4   3   7   61.19   27.20
   4   3   7   41.20   19.30
   3  -7   7   67.59   16.80
  -7   4   7   97.29   37.60
  -7   4   7   72.59   48.00
  -7   4   7   46.90   19.20
  -7   4   7   44.80   12.40
   3  -7   7   44.90   21.50
   4   3   7   75.19   60.59
  -7   4   7   14.80   19.50
   4  -4  -7   33.00   53.69
  -4   0  -7   54.89   21.30
   0   4  -7   39.30   40.70
   0   4  -7   48.70   21.00
  -4   0  -7   79.49   57.09
  -4   0  -7   47.90   16.10
   4  -4  -7   59.19   21.90
  -4   4   7   26.90   17.70
   0  -4   7   77.59   24.80
   0  -4   7   42.00   19.10
   4   0   7   31.70   17.20
  -4   4   7  130.49   44.80
  -4   4   7   60.09   16.40
   4   0   7   80.39   24.10
   0  -4   7   64.89   15.60
   4   0   7   60.19   40.40
  -4   4   7   92.69   32.70
   0  -4   7  132.79   46.20
  -4   3  -7  191.68   51.29
   3   1  -7  175.48   29.60
   1  -4  -7  130.79   61.69
   3   1  -7  237.38   63.29
   3   1  -7  218.68   29.90
   1  -4  -7  220.38   32.20
   3   1  -7  212.38   23.20
  -4   3  -7  224.68   28.80
   4  -3   7  169.88   50.69
   4  -3   7  208.38   23.00
  -3  -1   7  212.68   29.00
   4  -3   7  205.28   28.60
  -3  -1   7  234.18   26.60
  -1   4   7  295.07   42.00
  -1   4   7  204.48   26.50
  -3  -1   7  262.47   54.99
  -1   4   7  233.28   30.20
  -3  -1   7  238.38   29.10
  -1   4   7  268.17   57.59
   4  -3   7  283.37   34.80
  -2  -4  -7    0.90   71.49
   6  -2  -7   13.60   20.80
   6  -2  -7   89.19   53.79
  -4   6  -7   15.40   18.90
   6  -2  -7    7.50   15.20
  -2  -4  -7  -12.70   21.00
  -6   2   7   18.70   16.70
   4  -6   7   53.59   15.30
  -6   2   7    8.40   43.50
   2   4   7   40.40   17.50
   4  -6   7   24.20   20.10
   2   4   7   19.90   20.10
  -6   2   7    7.90   16.70
  -6   2   7   11.50   26.60
   4  -6   7   22.20   24.60
   2   4   7  -49.70   53.29
   4  -6   7   20.10   59.59
  -5  -4  -7   80.99   32.70
  -4   9  -7   10.20   27.90
   9  -5  -7   46.00   23.90
   9  -5  -7   -7.00   23.60
   5   4   7   35.10   21.40
   4  -9   7   36.60   23.10
   4  -9   7   30.20   17.60
  -9   5   7  118.89   42.70
  -9   5   7    6.80   21.80
  -9   5   7   20.00   23.90
   4  -9   7   94.69   35.40
   5   4   7   11.80   29.20
   5   4   7   75.99   44.50
  -5  -1  -7  103.49   66.99
  -1   6  -7  141.19   47.50
  -5  -1  -7  103.09   29.20
  -1   6  -7   55.99   23.80
  -1   6  -7   94.29   15.40
   6  -5  -7  161.78   62.79
   6  -5  -7   97.09   26.00
  -6   5   7  161.08   39.10
   5   1   7  124.19   30.40
   1  -6   7   64.69   23.80
  -6   5   7   55.39   45.10
  -6   5   7  114.29   19.20
   1  -6   7  106.69   49.90
  -6   5   7  115.09   21.90
   5   1   7   59.49   18.10
   1  -6   7  142.39   30.10
   1  -6   7   95.19   19.80
   5   1   7   43.70   47.20
  -5   2  -7  567.84   44.00
   2   3  -7  467.55   33.30
   3  -5  -7  508.15   89.29
   2   3  -7  655.33   81.59
   2   3  -7  426.06   36.50
   3  -5  -7  564.34   46.20
  -5   2  -7  490.65   26.70
   2   3  -7  449.16   42.60
   5  -2   7  497.05   66.29
   5  -2   7  495.75   43.00
  -3   5   7  579.84   79.89
   5  -2   7  493.05   44.90
  -3   5   7  496.35   38.60
  -3   5   7  494.95   60.29
   5  -2   7  411.36   37.20
  -2  -3   7  453.25   40.20
  -3   5   7  460.15   35.70
  -2  -3   7  482.05   38.40
   5  -2   7  516.85   35.40
  -2  -3   7  471.15   35.90
  -2  -3   7  584.14   74.59
   0  -5  -7   86.09   25.70
  -5   5  -7   94.19   45.50
  -5   5  -7   55.89   20.50
   5   0  -7   54.49   52.49
   5   0  -7  125.09   69.59
   5   0  -7  102.69   25.50
   0  -5  -7   73.69   72.29
   5   0  -7   44.40   16.90
   5  -5   7   54.69   22.10
   5  -5   7   66.39   37.40
  -5   0   7   69.39   17.90
  -5   0   7   75.99   21.40
  -5   0   7   73.89   46.60
   0   5   7  117.69   36.90
   0   5   7  102.89   59.09
   5  -5   7   92.89   16.60
  -5   0   7   79.99   16.70
   0   5   7   76.99   20.50
   0   5   7   82.49   21.50
   5  -5   7   72.99   29.40
  -3  -5  -7   63.09   97.69
   8  -3  -7   93.19   26.80
   8  -3  -7   77.79   23.10
   8  -3  -7  140.99   64.89
  -5   8  -7   75.29   24.50
  -3  -5  -7   48.20   29.30
  -8   3   7   98.39   24.00
   5  -8   7   94.89   31.60
   3   5   7   98.29   23.20
   5  -8   7   57.39   18.50
  -8   3   7   57.69   35.50
   3   5   7   88.49   31.50
  -8   3   7   94.29   25.40
  -8   3   7   60.69   53.69
  -6  -5  -7  249.08   45.10
  11  -6  -7  171.78   37.10
  11  -6  -7  274.27   37.90
   6   5   7  249.88   45.80
   6   5   7  308.07   50.09
   5 -11   7  252.57   46.00
 -11   6   7  358.66   65.29
   6   5   7  324.47   40.80
   5 -11   7  347.47   43.80
   5 -11   7  260.47   32.40
  -2   8  -7    5.80   24.80
  -6  -2  -7   43.10   29.50
   8  -6  -7   16.10   22.10
  -8   6   7   10.40   40.00
   2  -8   7  -21.90   19.50
   6   2   7   -3.10   17.30
  -8   6   7   44.40   53.49
   6   2   7   -1.60   24.10
  -8   6   7    9.80   18.50
   2  -8   7    9.50   16.40
  -8   6   7   16.60   18.60
   5  -6  -7   94.59   28.20
   5  -6  -7  128.39   65.39
  -6   1  -7   93.99   28.40
   1   5  -7   98.29   18.30
  -6   1  -7  -18.10   62.89
   1   5  -7   70.59   51.39
   1   5  -7  101.79   25.40
  -5   6   7  112.79   17.40
  -1  -5   7   97.39   54.69
  -5   6   7  110.39   41.70
  -5   6   7  209.68   57.29
  -5   6   7   89.89   23.60
  -1  -5   7   66.39   21.40
   6  -1   7   56.99   28.80
  -1  -5   7  102.59   25.70
   6  -1   7   87.59   18.30
   6  -1   7  106.79   42.20
  -1  -5   7  122.39   20.50
   2  -6  -7   44.60   70.69
   4   2  -7   -0.50   21.90
   4   2  -7   19.90   44.80
  -6   4  -7    3.20   20.90
   2  -6  -7   -3.70   23.40
   4   2  -7   -0.40   50.59
  -6   4  -7   25.70   44.70
   4   2  -7    1.10   14.40
  -4  -2   7  -28.50   46.10
  -4  -2   7  -12.00   16.40
  -2   6   7   40.60   56.39
  -2   6   7    8.60   18.40
  -2   6   7   41.70   17.60
  -4  -2   7  -14.80   14.20
   6  -4   7   15.20   20.60
  -4  -2   7   42.80   18.70
   6  -4   7   23.90   14.30
   6  -4   7  -13.60   33.40
  -2   6   7   -1.60   34.50
  -6   7  -7  123.99   27.50
  -1  -6  -7   97.29  103.89
  -1  -6  -7  172.78   33.90
   7  -1  -7  135.39   24.60
  -7   1   7  157.28   18.10
   1   6   7   97.39   73.79
  -7   1   7  276.77   59.39
   1   6   7  171.78   45.30
  -7   1   7  109.09   27.20
   1   6   7  127.79   28.50
   6  -7   7  152.08   30.80
   1   6   7  167.08   27.50
   6  -7   7  146.49   21.00
  -7   1   7  160.68   24.80
  -4  -6  -7  -18.10   34.60
  10  -4  -7   -6.10   24.00
  10  -4  -7   21.90   26.20
 -10   4   7   33.60   29.30
   4   6   7   16.30   24.60
 -10   4   7  -12.40   22.10
   6 -10   7  -19.70   31.90
 -10   4   7   56.49   43.60
   4   6   7   16.10   32.50
   6 -10   7  -22.80   24.10
  13  -7  -7   91.79   38.30
  -7  -6  -7   78.79   47.40
  13  -7  -7  140.09   43.30
   6 -13   7  112.69   46.20
   6 -13   7  121.39   30.70
   7   6   7  143.19   49.90
   6 -13   7  158.68   40.40
 -13   7   7  155.78   69.49
   7   6   7   96.89   36.30
   7   6   7   31.60   49.30
  -7  -3  -7  -23.30   33.20
  10  -7  -7   55.19   31.20
  -3  10  -7   57.19   30.40
   7   3   7   16.50   32.00
   3 -10   7   -3.10   23.70
   7   3   7  -36.70   35.90
   3 -10   7    3.30   34.00
 -10   7   7   18.60   50.09
   3 -10   7  -21.40   19.00
   7   3   7   -4.00   23.80
 -10   7   7    7.70   24.40
   7  -7  -7  111.69   78.99
   0   7  -7    1.80   25.20
   0   7  -7   32.80   17.50
  -7   0  -7   11.40   26.20
   7  -7  -7  -18.90   22.50
   0  -7   7   15.60   23.60
  -7   7   7  -79.29   50.59
  -7   7   7   -8.70   15.00
   7   0   7  -23.70   29.10
  -7   7   7   17.50   18.70
   0  -7   7  -18.50   16.50
   0  -7   7  -22.40   20.70
   3   4  -7   53.99   18.60
   3   4  -7   45.70   24.50
   3   4  -7   34.90   58.29
   4  -7  -7   88.49   77.19
  -7   3  -7   54.39   23.70
  -7   3  -7  -21.50   53.39
   4  -7  -7   74.29   26.00
  -4   7   7   94.59   42.30
  -3  -4   7   56.69   18.80
  -4   7   7   40.00   18.70
  -4   7   7   69.39   16.50
  -3  -4   7   13.90   54.89
  -3  -4   7   83.09   22.90
  -3  -4   7   49.30   22.20
   7  -3   7   78.59   29.10
   7  -3   7   63.19   16.20
   7  -3   7   44.50   43.30
  -4   7   7   23.50   56.59
   1  -7  -7   41.00   95.19
  -7   6  -7  112.49   51.29
  -7   6  -7  128.29   29.90
   1  -7  -7  140.59   32.00
   6   1  -7  134.69   43.90
   6   1  -7  174.58   26.50
   6   1  -7  230.08   68.19
  -6  -1   7  145.29   21.20
  -1   7   7  185.58   29.10
  -6  -1   7  163.58   29.60
  -6  -1   7  167.98   61.09
  -6  -1   7  178.48   25.60
   7  -6   7  157.88   34.20
  -1   7   7  198.08   50.89
  -1   7   7  225.48   75.29
  -1   7   7  135.69   26.30
   7  -6   7  144.49   19.20
   9  -2  -7   17.20   22.80
   9  -2  -7    1.10   27.40
  -9   2   7   31.20   30.40
   2   7   7  -26.10   28.30
   2   7   7  -33.20   21.50
   7  -9   7  -46.60   22.90
  -9   2   7  -18.20   19.80
   7  -9   7   66.09   34.60
  12  -5  -7   44.00   31.50
  12  -5  -7   14.70   33.00
  -5  -7  -7   33.90   41.80
   5   7   7    7.20   42.20
   5   7   7   39.50   46.00
   7 -12   7   50.39   40.70
   5   7   7   22.90   29.00
   7 -12   7  -20.10   28.20
   7 -12   7   12.50   21.90
  12  -8  -7    1.30   33.30
  -8  -4  -7  -42.30   57.89
  12  -8  -7  -26.80   35.10
   4 -12   7   85.49   43.40
   8   4   7  -52.49   41.10
   8   4   7   80.19   31.20
   4 -12   7   36.70   32.10
   4 -12   7  -28.50   25.50
 -12   8   7   29.20   58.19
   8   4   7   92.09   42.60
  -8  -1  -7    6.40   33.50
  -1   9  -7  -22.20   27.40
   9  -8  -7   28.40   30.00
   8   1   7    4.50   20.20
   8   1   7    6.60   28.60
  -9   8   7   13.40   22.00
   1  -9   7   52.49   26.00
   8   1   7   11.10   32.70
  -9   8   7   25.00   47.60
   1  -9   7   32.80   31.40
   2   6  -7   28.40   24.40
   2   6  -7  -23.60  107.09
   6  -8  -7   10.10   26.80
   6  -8  -7 -173.78   82.19
  -8   2  -7   -7.60   25.60
   2   6  -7  -37.80   18.80
  -6   8   7   72.29   48.70
   8  -2   7   15.30   16.50
  -2  -6   7  -21.60   21.90
  -6   8   7  -43.20   53.99
  -2  -6   7   12.20   20.90
  -6   8   7   10.80   13.50
  -6   8   7    1.60   20.60
  -2  -6   7   74.39   67.79
  -2  -6   7   20.80   18.50
   8  -2   7  -25.40   26.00
  -8   5  -7   87.99   24.70
   5   3  -7   56.69   22.70
   3  -8  -7   42.30   27.60
   3  -8  -7   59.09   85.69
   5   3  -7   21.30   64.09
  -3   8   7   70.99   18.40
  -5  -3   7   78.19   21.50
   8  -5   7  119.49   29.60
  -5  -3   7  163.68   63.09
  -3   8   7  144.49   53.09
  -5  -3   7  108.99   23.80
  -3   8   7   75.49   24.50
  -3   8   7  113.09   69.19
   8  -5   7   71.09   17.50
   8   0  -7  862.91   65.69
   0  -8  -7  730.43   68.19
   8   0  -7  949.31  125.19
   0   8   7  792.52  120.59
   8  -8   7 1030.60   68.39
   0   8   7  928.61   61.69
  -8   0   7 1029.20  100.89
  -8   0   7 1061.49  119.69
  -8   0   7  788.92   56.59
   0   8   7  872.11   62.49
   0   8   7  930.01   99.39
   8  -8   7  920.31   51.49
   8  -8   7 1001.30   74.59
  -3  -8  -7  121.69   39.20
  11  -3  -7  -24.80   31.00
  11  -3  -7   -8.20   30.20
   3   8   7   -6.20   27.60
 -11   3   7   19.30   25.20
   8 -11   7    7.60   27.10
   8 -11   7   18.70   18.80
   8 -11   7   21.60   38.90
   3   8   7   -3.30   35.10
  14  -6  -7  -62.19   39.60
  -6  -8  -7  -54.39   56.39
  14  -6  -7   73.29   43.90
   6   8   7    3.60   37.30
   6   8   7   47.50   55.09
   8 -14   7   41.40   38.20
   8 -14   7    7.30   29.10
   6   8   7  -17.50   50.99
   8 -14   7    0.70   52.69
  11  -9  -7    5.50   32.10
  -2  11  -7   18.40   36.00
   9   2   7  -73.09   39.70
   2 -11   7   32.00   23.80
   2 -11   7   31.00   35.70
   9   2   7  -26.10   34.60
   9   2   7    8.90   22.70
 -11   9   7  -45.00   59.99
   2 -11   7   16.90   33.10
   8  -9  -7   72.29   32.80
   1   8  -7   24.00   29.10
   1   8  -7   49.99   25.60
   9  -1   7   14.60   20.20
  -1  -8   7    9.10   19.10
  -1  -8   7  -30.70   24.30
  -8   9   7   39.70   23.50
  -8   9   7   43.90   53.39
  -1  -8   7    5.20   26.80
   9  -1   7  -13.20   31.10
   5  -9  -7  208.68   99.29
   4   5  -7  -54.49   65.69
   4   5  -7    7.80   27.10
   4   5  -7   46.50   24.80
   5  -9  -7    8.50   27.60
  -4  -5   7   12.90   63.49
  -5   9   7   54.49   56.49
  -4  -5   7   22.80   19.90
   9  -4   7   38.60   17.80
   9  -4   7   43.20   32.00
  -5   9   7  117.49   71.49
  -5   9   7   47.60   26.10
  -4  -5   7   76.49   28.40
  -4  -5   7   17.80   22.40
   2  -9  -7   32.20   30.30
   2  -9  -7  150.78  112.19
   7   2  -7  -10.30   27.60
   7   2  -7   46.30   25.00
  -7  -2   7   39.00   21.80
   9  -7   7   -8.10   28.10
  -7  -2   7  -19.60   27.10
  -7  -2   7  138.89   70.19
  -2   9   7    2.60   21.20
  -7  -2   7   11.60   18.60
   9  -7   7   61.69   36.60
   9  -7   7   25.30   14.90
  -2   9   7    2.10   83.29
  -1  -9  -7   83.19   39.00
  10  -1  -7  189.38   37.10
  10  -1  -7  117.09   34.60
   1   9   7   57.49   61.99
   9 -10   7  141.19   41.00
 -10   1   7  120.19   41.10
 -10   1   7  148.69   32.30
   9 -10   7   91.89   23.40
   1   9   7  144.19   37.90
   9 -10   7  125.89   37.00
  13  -4  -7  202.88   45.20
  -4  -9  -7  226.88   52.49
  13  -4  -7  240.98   45.10
   4   9   7  197.98   42.00
   9 -13   7  180.58   41.90
   9 -13   7  174.08   29.00
   4   9   7  140.19   54.19
   9 -13   7  277.87   58.59
  13 -10  -7  143.09   49.30
  13 -10  -7  117.69   40.60
  10   3   7  163.68   61.49
 -13  10   7   82.29   78.49
  10   3   7  104.69   35.80
   3 -13   7  132.79   40.10
   3 -13   7  175.28   37.80
   3 -13   7  179.88   51.49
   0  10  -7   28.50   35.20
  10 -10  -7  -16.30   34.00
  10   0   7  -14.10   23.70
   0 -10   7  -20.40   22.50
 -10  10   7   18.40   63.09
   0 -10   7  -10.50   28.50
   0 -10   7  -51.99   32.50
  10   0   7  -57.89   37.90
   3   7  -7    5.20   26.80
   3   7  -7  -10.50   28.10
   7 -10  -7  -52.69   30.60
  -7  10   7   -2.10   23.30
  -3  -7   7    8.90   28.00
  -3  -7   7  -24.50   25.60
  10  -3   7   -7.60   22.20
  -3  -7   7   25.20   22.90
  -7  10   7   55.69   60.79
  10  -3   7    4.60   33.20
   6   4  -7   35.50   33.30
   6   4  -7   41.30   27.10
   4 -10  -7  -18.70   31.20
  -6  -4   7   -6.30   27.40
  -6  -4   7   38.90   69.29
  10  -6   7   -2.50   14.50
  -4  10   7  -42.90   92.39
  -6  -4   7    8.70   24.20
  -4  10   7  -15.20   57.69
  -4  10   7  -12.40   26.60
  10  -6   7   66.39   34.20
  -6  -4   7    6.40   21.80
   9   1  -7  165.18   38.00
   1 -10  -7  232.78   43.80
   9   1  -7  135.09   32.80
  -1  10   7  113.89   32.40
  -9  -1   7  146.29   38.30
  10  -9   7  135.59   44.20
  -1  10   7  115.29   30.50
  -9  -1   7  108.09   28.20
  -1  10   7    8.80   62.59
  10  -9   7  136.69   38.40
  12  -2  -7   72.89   35.10
  -2 -10  -7  -40.70   42.00
  12  -2  -7   45.90   38.40
  10 -12   7   43.20   48.60
   2  10   7   31.10   42.90
  10 -12   7  -13.60   32.00
  10 -12   7   58.99   21.40
   2  10   7  -14.80   32.00
  12 -11  -7  120.09   38.00
  -1  12  -7   12.80   45.30
   1 -12   7   22.70   45.50
  11   1   7   14.70   49.30
  11   1   7   85.99   29.30
   1 -12   7   41.00   30.10
   1 -12   7   58.09   40.80
 -12  11   7  -52.99   79.89
   9 -11  -7  -26.10   30.90
   2   9  -7   61.89   36.30
   2   9  -7   34.40   33.20
  -2  -9   7   23.40   25.40
  -2  -9   7    0.50   35.20
  11  -2   7   -6.50   20.80
  -2  -9   7   -1.90   32.90
  11  -2   7   11.20   42.30
  -9  11   7  -37.10   67.19
   6 -11  -7  235.98   44.20
   5   6  -7  236.18   42.40
   5   6  -7  278.57   45.10
  -5  -6   7  207.78   37.10
  11  -5   7  240.78   29.10
  -6  11   7  391.36   83.89
  11  -5   7  264.17   48.10
  -6  11   7  221.38   37.50
  -5  -6   7  214.58   41.80
   8   3  -7   24.50   33.80
   3 -11  -7   14.30   36.40
   8   3  -7   19.10   32.70
  11  -8   7   17.80   32.20
  -3  11   7  -26.10   69.59
  11  -8   7  -59.29   38.00
  -8  -3   7   -1.00   24.60
  -8  -3   7   56.39   36.80
  -3  11   7  -40.10   29.50
  11  -8   7   19.40   14.40
  11   0  -7   49.80   38.60
   0 -11  -7  147.99   48.40
  11   0  -7  179.58   46.20
 -11   0   7  100.89   36.60
  11 -11   7  143.29   36.60
  11 -11   7  148.69   51.69
   0  11   7  123.19   40.80
   0  11   7   13.60   79.29
  11 -12  -7  135.19   41.70
   1  11  -7   37.90   47.80
  -1 -11   7  116.19   41.10
  -1 -11   7   68.19   46.80
  12  -1   7   89.59   28.10
 -11  12   7   79.89   85.69
  12  -1   7  145.29   56.39
  -1 -11   7   58.09   31.10
   4   8  -7    6.20   35.50
   8 -12  -7   27.60   42.50
   4   8  -7   52.09   38.40
  -4  -8   7   26.00   35.50
  -8  12   7   21.80   29.70
  -4  -8   7   33.70   27.50
  12  -4   7   84.09   41.30
  12  -4   7   51.09   19.80
  -4  -8   7  -10.50   38.30
  -8  12   7  -13.10   84.89
   5 -12  -7  -39.70   41.40
   7   5  -7    2.50   34.30
   7   5  -7   34.80   35.70
  -5  12   7  120.29   79.19
  -5  12   7   33.80   35.40
  -7  -5   7  -37.90   36.40
  12  -7   7  -12.10   44.30
  12  -7   7   60.19   38.30
  10   2  -7   36.80   40.90
   2 -12  -7    3.10   42.50
  10   2  -7   23.10   42.70
  12 -10   7   -8.60   38.80
 -10  -2   7   26.90   43.40
  -2  12   7   69.49   36.10
 -10  -2   7   43.50   30.70
  -2  12   7   59.09   87.89
  12 -10   7  -34.00   45.00
   3  10  -7  141.69   50.39
  10 -13  -7   85.29   46.20
 -10  13   7   67.49   92.39
  13  -3   7   95.09   55.49
  -3 -10   7  135.59   48.30
  -3 -10   7  142.89   35.00
  -3 -10   7  108.29   50.79
   6   7  -7  123.69   41.40
   6   7  -7  110.79   42.80
   7 -13  -7  100.99   42.30
  -6  -7   7  138.79   42.50
  -7  13   7  103.39   39.10
  13  -6   7  132.69   47.20
  -6  -7   7   34.50   30.80
  -6  -7   7  112.49   46.40
  -7  13   7  194.38   90.79
   9   4  -7   58.29   46.00
   9   4  -7  131.69   47.60
   4 -13  -7  159.08   54.99
  13  -9   7  219.18   48.30
  13  -9   7  150.98   50.69
  -4  13   7  145.59   41.60
  -9  -4   7  244.08   55.49
  -4  13   7  225.18   92.19
  -9  -4   7  130.19   36.40
   8   6  -7   36.30   47.10
   8   6  -7  -24.50   47.20
   6 -14  -7  130.49   54.59
  -8  -6   7   60.69   38.90
  -8  -6   7  -45.00   51.99
  14  -8   7    9.80   56.19
  -6  14   7  -71.69  101.29
  14  -8   7   46.60   50.39
   1   0  -8    8.20   22.30
   1   0  -8   -7.30   11.80
  -1   1  -8   -6.40   51.39
   0  -1  -8    2.20   21.20
   1   0  -8  -39.70   54.39
  -1   1  -8   -3.40   10.60
   0  -1  -8   31.60   60.19
  -1   1  -8   -5.20   20.50
  -1   0   8  -49.80   43.80
  -1   0   8  -23.20   16.80
   0   1   8   20.30   22.00
   1  -1   8    2.30   15.70
   0   1   8  -13.80   19.70
   1  -1   8    2.70   18.50
  -1   0   8  -19.10   14.70
   0   1   8    7.30   16.10
   0   1   8   52.89   50.99
   1  -1   8   30.80   42.20
  -2   0  -8  753.92   56.59
   0   2  -8  762.02   41.30
   0   2  -8  736.43   56.29
   2  -2  -8  760.62  111.39
   0   2  -8  694.53   94.49
   2  -2  -8  762.82   57.99
  -2   0  -8  797.22  108.49
  -2   2   8  775.92   50.69
   2   0   8  804.62   49.99
   0  -2   8  766.12   51.79
  -2   2   8  717.33   55.79
   2   0   8  875.31   59.79
   0  -2   8  794.92   53.49
  -2   2   8  853.61   53.29
   0  -2   8  694.73   87.79
   2   0   8  852.11   91.19
   0  -2   8  713.63   57.19
  -1  -2  -8  267.27   38.70
  -2   3  -8  270.67   36.50
  -1  -2  -8  231.68   76.19
   3  -1  -8  285.87   30.10
  -2   3  -8  291.27   19.60
   3  -1  -8  368.86   79.49
  -2   3  -8  208.58   59.69
   3  -1  -8  328.87   40.90
   2  -3   8  311.27   41.40
  -3   1   8  316.37   64.99
  -3   1   8  270.97   37.40
   2  -3   8  301.37   37.70
   1   2   8  353.36   41.40
   2  -3   8  305.57   30.60
   1   2   8  291.67   38.00
   2  -3   8  255.07   62.89
   1   2   8  308.97   35.70
  -3   1   8  292.37   32.40
  -3   1   8  302.27   34.90
   1   2   8  322.37   66.99
  -3   1   8  334.27   36.80
  -3  -1  -8  -30.20   25.10
  -1   4  -8   49.30   55.19
   4  -3  -8   44.90   64.79
  -1   4  -8    1.90   23.50
  -3  -1  -8   78.49   69.19
   4  -3  -8    2.80   23.70
  -4   3   8   76.29   54.59
   3   1   8   24.50   25.20
  -4   3   8    9.40   18.60
   3   1   8   21.40   28.30
   1  -4   8  -12.40   24.80
  -4   3   8   -4.00   28.70
  -4   3   8  -23.40   16.40
   1  -4   8   10.00   23.60
   2   1  -8  187.68   64.49
  -3   2  -8  290.37   19.50
   2   1  -8  296.17   28.00
  -3   2  -8  279.27   68.09
   1  -3  -8  342.67   89.79
   1  -3  -8  363.56   43.50
   2   1  -8  286.47   37.80
  -3   2  -8  310.37   39.30
   3  -2   8  327.17   30.30
  -2  -1   8  322.17   32.60
  -1   3   8  264.97   40.50
  -1   3   8  364.16   70.59
  -2  -1   8  266.57   33.80
   3  -2   8  348.67   40.30
  -2  -1   8  306.27   38.90
   3  -2   8  346.47   59.49
  -1   3   8  366.16   34.90
  -2  -1   8  257.17   63.29
  -1   3   8  257.77   32.20
  -2  -3  -8  178.58   35.00
  -3   5  -8  110.59   29.80
   5  -2  -8  200.58   70.79
  -2  -3  -8  177.68   87.99
   5  -2  -8  213.18   26.90
   2   3   8  184.08   40.10
   3  -5   8  199.08   33.00
  -5   2   8  215.08   29.40
   2   3   8  185.58   27.70
  -5   2   8  178.78   35.50
   2   3   8  192.78   33.10
  -5   2   8  206.98   29.30
   3  -5   8  150.28   33.80
  -5   2   8  207.18   27.20
   3  -5   8  211.58   31.50
  -5   2   8  179.08   62.89
  -4  -2  -8  280.07   40.30
  -2   6  -8  277.57   39.90
   6  -4  -8  204.78   39.60
   2  -6   8  232.08   34.00
  -6   4   8  253.67   32.80
  -6   4   8  276.37   33.50
   4   2   8  332.57   35.20
  -6   4   8  266.17   50.29
  -6   4   8  218.58   66.49
  -6   4   8  252.37   33.50
   2  -6   8  300.17   32.00
   1   3  -8  -26.00   55.09
   3  -4  -8    9.80   23.10
   3  -4  -8  -57.39   71.39
  -4   1  -8  -37.90   86.59
   1   3  -8   27.80   14.80
  -4   1  -8   30.30   25.80
   1   3  -8    4.90   23.60
  -1  -3   8   83.99   58.59
  -1  -3   8   43.60   19.90
   4  -1   8   12.60   23.80
  -3   4   8    5.80   17.40
  -1  -3   8    6.70   22.20
  -3   4   8   27.20   56.69
  -3   4   8   -4.00   32.90
  -3   4   8   -3.20   18.10
  -1  -3   8  -26.40   14.60
   4  -1   8   15.20   19.90
   4   0  -8   26.60   16.60
   4   0  -8   54.29   27.00
   0  -4  -8   52.99   28.40
  -4   4  -8   66.29   27.00
   4   0  -8   79.59   61.99
   0  -4  -8  -71.59   80.59
   0   4   8  -14.10   35.80
  -4   0   8   45.40   20.40
  -4   0   8   30.00   18.40
   0   4   8   11.90   64.99
   0   4   8   39.30   23.70
  -4   0   8   18.30   55.09
   4  -4   8   -4.00   30.10
  -4   0   8   11.10   19.20
   0   4   8    0.40   19.10
   7  -3  -8   -9.60   74.39
   7  -3  -8   -5.20   30.80
  -3  -4  -8   -0.80   28.60
   7  -3  -8   -3.90   28.90
  -4   7  -8   -8.60   25.30
  -7   3   8   -0.30   22.70
   3   4   8   62.69   42.10
   3   4   8   75.99   23.40
  -7   3   8  116.49   70.09
   4  -7   8   40.80   26.00
  -7   3   8   30.60   22.20
   4  -7   8   30.10   31.00
   3   4   8   65.69   47.30
   4  -7   8   40.80   20.00
   8  -5  -8 1177.18   76.79
   8  -5  -8 1236.08   83.89
  -5  -3  -8 1292.37   83.29
  -3   8  -8 1149.58   81.59
  -8   5   8 1235.58   73.39
   5   3   8 1173.98   73.99
   3  -8   8 1264.77   77.09
   5   3   8 1192.58   87.69
   3  -8   8 1336.37   91.49
  -8   5   8 1227.18  100.99
   3  -8   8 1166.98   68.69
  -8   5   8 1181.98   73.09
   0   5  -8  303.07   40.30
   5  -5  -8  274.87   39.20
  -5   0  -8  286.67   40.00
   0   5  -8  282.27   31.20
   0  -5   8  304.97   32.90
  -5   5   8  296.47   34.40
  -5   5   8  263.97   31.60
   0  -5   8  210.48   33.50
  -5   5   8  198.68   65.79
   5   0   8  302.87   32.60
  -5   5   8  234.98   49.10
   0  -5   8  375.06   47.30
   5   0   8  364.76   45.60
   3   2  -8  138.39   69.49
  -5   3  -8  103.69   30.00
   3   2  -8  196.78   25.00
   2  -5  -8  220.78   36.70
   2  -5  -8   79.89   81.09
   3   2  -8  176.08   34.40
  -3  -2   8  177.38   63.59
   5  -3   8  169.88   32.50
  -2   5   8  169.48   27.20
  -2   5   8  216.58   31.00
  -3  -2   8  196.38   26.20
  -2   5   8  164.88   66.29
  -3  -2   8  176.98   29.40
  -2   5   8  182.58   43.60
  -3  -2   8  197.98   29.90
   6  -1  -8  152.28   25.40
   6  -1  -8  162.08   34.50
   6  -1  -8   91.29  100.89
  -1  -5  -8  152.78  151.68
  -1  -5  -8  123.49   34.90
  -5   6  -8  153.38   34.00
  -6   1   8  239.48   33.80
  -6   1   8  176.28   27.30
  -6   1   8  273.37   69.09
   1   5   8  185.98   30.00
   1   5   8  142.99   46.50
   1   5   8  228.58   36.30
   5  -6   8  159.98   32.00
   5  -6   8  167.68   37.80
   5  -6   8  166.38   23.30
  -6   1   8  153.68   23.20
   9  -4  -8  436.76   48.40
   9  -4  -8  504.05   55.19
   4   5   8  459.35   47.80
  -9   4   8  354.56   61.99
   5  -9   8  527.75   56.09
   5  -9   8  527.85   69.39
   5  -9   8  527.55   43.50
  -9   4   8  512.65   46.70
  -9   4   8  449.46   54.59
   4   5   8  485.55   57.39
  -6  -4  -8  238.48   44.70
  10  -6  -8  180.58   39.80
  10  -6  -8   84.59   40.00
 -10   6   8  176.48   33.80
   6   4   8  203.78   44.50
 -10   6   8  224.98   63.09
   4 -10   8  118.39   44.80
   6   4   8  250.87   37.80
   4 -10   8  136.19   33.30
  -6  -1  -8   17.40   34.30
  -1   7  -8  -30.50   31.30
   7  -6  -8   19.00   27.20
   1  -7   8    7.30   18.80
  -7   6   8   17.00   21.20
  -7   6   8   86.59   45.50
   6   1   8   20.40   32.30
  -7   6   8   45.80   25.70
   1  -7   8   -0.40   22.10
   1  -7   8  -20.00   29.50
   6   1   8   18.30   19.90
   4  -6  -8  354.66   93.39
   4  -6  -8  225.58   38.00
   2   4  -8  249.58   38.70
   2   4  -8  279.67   34.40
  -6   2  -8  256.07   36.30
  -4   6   8  210.48   52.09
  -2  -4   8  194.98   33.50
  -4   6   8  185.28   68.99
  -4   6   8  250.87   33.60
   6  -2   8  325.07   33.50
   6  -2   8  309.97   43.00
  -2  -4   8  274.67   36.00
  -4   6   8  232.18   28.20
  -2  -4   8  291.27   34.00
  -6   5  -8  111.19   31.10
   5   1  -8  240.58   76.29
   5   1  -8  164.08   26.50
   1  -6  -8  249.97   96.99
   1  -6  -8  160.78   37.00
   5   1  -8  195.28   36.30
   6  -5   8  187.28   34.20
  -5  -1   8  143.89   26.30
  -1   6   8  106.39   27.30
  -5  -1   8  116.99   24.50
   6  -5   8  151.98   42.70
  -5  -1   8  325.87   71.99
  -1   6   8  195.28   50.79
   6  -5   8  178.58   24.90
  -1   6   8  267.57   81.89
  -1   6   8  203.68   29.90
   8  -2  -8  353.66   48.20
   8  -2  -8  395.06   46.60
  -2  -6  -8  372.26   49.40
   6  -8   8  415.76   48.90
  -8   2   8  445.26   45.50
   6  -8   8  439.36   57.39
   2   6   8  346.87   46.90
  -8   2   8  405.36   48.60
   2   6   8  437.16   46.20
   6  -8   8  399.36   38.90
   2   6   8  433.16   68.29
  11  -5  -8   33.70   36.20
  -5  -6  -8  -62.39   51.19
  11  -5  -8  -99.49   33.90
   6 -11   8    1.60   25.10
   6 -11   8   -3.60   33.10
   6 -11   8  -15.50   44.90
   5   6   8   24.10   45.20
   5   6   8   -7.80   33.20
  12  -7  -8  -11.60   42.00
  12  -7  -8    5.90   40.90
   7   5   8   59.39   36.40
   5 -12   8   69.09   52.29
 -12   7   8  180.38   73.09
   7   5   8   87.89   50.89
   5 -12   8   19.70   27.30
   5 -12   8   55.19   39.00
   9  -7  -8   95.59   37.20
  -2   9  -8   42.20   38.50
  -7  -2  -8   52.59   42.80
   7   2   8   44.70   42.90
   7   2   8   10.70   24.30
  -9   7   8   63.09   30.70
   2  -9   8   28.40   37.50
   2  -9   8   47.70   29.20
   2  -9   8   90.09   26.00
  -9   7   8   41.50   53.09
   1   6  -8  -32.20   27.80
   1   6  -8    1.70   21.00
  -7   1  -8  -11.30   34.00
   6  -7  -8   24.70   28.70
  -6   7   8   62.49   76.59
  -6   7   8   35.70   18.90
   7  -1   8    6.70   30.90
  -1  -6   8    2.60   26.00
  -1  -6   8   26.90   20.70
   7  -1   8   25.40   20.70
  -1  -6   8   -9.70   28.00
  -6   7   8   77.79   49.10
  -6   7   8   10.80   25.40
  -7   4  -8   48.80   26.60
   4   3  -8    7.40   21.00
   4   3  -8   78.49   72.99
   4   3  -8  -25.40   31.00
   3  -7  -8  -52.59   96.19
   3  -7  -8   14.30   30.60
  -4  -3   8  -42.80   21.50
  -3   7   8   28.50   20.20
   7  -4   8   36.20   28.60
   7  -4   8   -5.30   17.90
  -4  -3   8   48.90   72.99
  -3   7   8   20.30   73.69
  -3   7   8    5.50   45.90
  -4  -3   8   11.10   22.60
  -4  -3   8   28.40   25.50
   7   0  -8   32.10   31.40
   7   0  -8   23.60   90.39
   0  -7  -8   -4.90   34.10
   7  -7   8   50.39   34.40
   7  -7   8   35.00   18.70
  -7   0   8   28.10   28.10
   0   7   8  -39.30   48.80
   0   7   8   16.10   24.60
  -7   0   8  -85.99   78.49
   7  -7   8   43.30   29.50
  10  -3  -8  262.97   46.10
  -3  -7  -8  248.88   49.40
  10  -3  -8  295.47   42.00
   3   7   8  194.38   48.30
   7 -10   8  204.88   49.20
 -10   3   8  287.47   37.40
 -10   3   8  291.67   47.30
   3   7   8  289.17   40.00
   7 -10   8  193.98   40.30
  11  -8  -8  303.47   47.50
  11  -8  -8  381.06   74.29
   8   3   8  268.77   56.99
   3 -11   8  365.36   59.29
   8   3   8  371.26   42.40
 -11   8   8  247.38   74.49
   3 -11   8  346.77   46.60
   3 -11   8  275.17   35.50
   8  -8  -8   68.49   34.40
   0   8  -8  104.89   37.20
  -8   8   8  123.29   30.40
   0  -8   8  115.89   36.40
  -8   8   8  150.78   59.49
   0  -8   8   61.59   25.20
   8   0   8   98.79   40.40
   0  -8   8   95.69   30.00
   8   0   8  124.49   28.70
   3   5  -8 1117.09   71.49
   3   5  -8 1139.29   80.19
   5  -8  -8 1193.68   82.79
  -3  -5   8 1231.48   77.09
  -5   8   8 1267.67  113.79
   8  -3   8 1265.07   86.59
  -5   8   8 1265.37  142.99
   8  -3   8 1141.59   66.79
  -3  -5   8 1079.49   75.09
  -5   8   8 1172.38   73.89
  -3  -5   8 1137.39   69.99
   6   2  -8  406.96   52.09
   2  -8  -8  396.66   52.69
   6   2  -8  423.26   47.20
   2  -8  -8  159.78  130.19
   8  -6   8  414.06   52.19
  -2   8   8  301.77   66.19
  -2   8   8  373.76   45.10
  -2   8   8  515.95  130.29
   8  -6   8  377.96   34.00
  -6  -2   8  453.65   49.40
  -6  -2   8  414.26   42.30
  -2   8   8  350.16   45.40
  -6  -2   8  391.46   42.60
   8  -6   8  328.87   56.29
  -6  -2   8  321.17   86.79
   9  -1  -8  241.98   39.70
   9  -1  -8  294.27   51.29
   1   8   8  450.25   76.49
  -9   1   8  336.77   42.40
   8  -9   8  285.17   44.20
   8  -9   8  361.86   37.50
   8  -9   8  248.58   56.39
  -9   1   8  262.67   48.10
  12  -4  -8  140.69   42.50
  12  -4  -8   83.79   40.40
  -4  -8  -8   23.60   58.29
   8 -12   8   31.90   34.40
   8 -12   8    8.20   27.00
   4   8   8  143.49   53.29
   8 -12   8   40.00   52.39
   4   8   8   55.49   38.80
  -1  10  -8  162.08   49.60
  10  -9  -8   94.09   40.60
   1 -10   8  138.69   46.70
   1 -10   8  118.09   27.20
 -10   9   8   40.30   67.49
   9   1   8   57.09   29.00
   9   1   8   32.30   46.50
   1 -10   8    3.80   33.00
   7  -9  -8   80.09   37.30
   2   7  -8  107.09   37.60
  -2  -7   8   64.89   35.40
  -2  -7   8   40.50   24.30
  -7   9   8  127.49   34.10
  -2  -7   8  140.09   35.10
   9  -2   8   48.90   24.40
   9  -2   8  -40.50   35.60
  -7   9   8  206.68   70.19
   5   4  -8  544.45   59.59
   5   4  -8  555.34   55.29
   4  -9  -8  516.15   61.79
  -4   9   8  484.65   80.99
  -4   9   8  362.56  117.79
  -5  -4   8  517.25   47.50
  -5  -4   8  472.85   54.19
   9  -5   8  502.05   65.19
   9  -5   8  491.15   40.60
  -5  -4   8  502.15   51.69
  -4   9   8  491.35   52.59
   8   1  -8  286.17   40.30
   1  -9  -8  217.08   50.89
   8   1  -8  302.77   48.60
   9  -8   8  222.08   49.99
  -1   9   8  237.88   38.30
  -1   9   8  268.17   72.99
  -8  -1   8  284.67   45.50
   9  -8   8  283.67   35.00
   9  -8   8  299.77   43.60
  -1   9   8  414.06   49.00
  -8  -1   8  326.47   40.10
  -2  -9  -8    6.70   54.59
  11  -2  -8   83.39   39.40
  11  -2  -8  126.39   45.60
   2   9   8  105.19   49.30
   2   9   8   98.99   37.60
 -11   2   8  -12.20   46.40
   9 -11   8  130.09   38.10
   9 -11   8   41.40   24.40
   9 -11   8  203.18   57.59
   2   9   8  243.38   80.79
   1   9  -8  123.99   43.70
   9 -10  -8  126.09   41.40
  -1  -9   8  141.99   38.30
  -1  -9   8   56.39   39.50
  -9  10   8   54.79   72.29
  10  -1   8   76.39   45.50
  10  -1   8  136.69   28.40
   6 -10  -8   56.99   40.10
   4   6  -8  184.88   44.90
   4   6  -8  157.48   47.00
  10  -4   8  159.38   26.60
  -4  -6   8  150.88   42.70
  -6  10   8  118.39   73.19
  -6  10   8  205.98   37.60
  -4  -6   8  123.99   30.60
  10  -4   8  131.39   43.60
   7   3  -8  255.17   42.70
   3 -10  -8  279.07   51.99
   7   3  -8  326.97   53.19
  -3  10   8  381.36   87.69
  10  -7   8  279.77   48.50
  10  -7   8  220.08   28.10
  10  -7   8  271.47   57.89
  -3  10   8  251.67   41.60
  -7  -3   8  248.18   37.80
  -7  -3   8  224.28   43.70
   0 -10  -8   27.20   51.29
  10   0  -8  -66.29   35.60
  10   0  -8   -0.70   39.60
  10 -10   8  -11.40   49.90
   0  10   8 -164.98   69.99
  10 -10   8  -23.20   39.30
 -10   0   8   20.00   32.10
   0  10   8  -73.99   31.90
  10 -10   8  -22.10   20.50
 -10   0   8  -18.60   45.50
   0  11  -8  443.56   63.69
  11   0   8  399.16   51.29
   8 -11  -8  239.08   53.39
   3   8  -8  210.08   52.99
  11  -3   8  278.17   56.89
  -8  11   8  284.77   96.09
  11  -3   8  276.77   34.80
  -3  -8   8  297.77   47.50
  -8  11   8  196.78   41.90
  -3  -8   8  322.37   49.80
   6   5  -8   90.99   46.40
   5 -11  -8   48.80   41.10
   6   5  -8   24.90   38.40
  11  -6   8   22.70   20.10
  11  -6   8   59.99   43.70
  -5  11   8  -17.60   38.70
  -5  11   8  206.88   83.69
  11  -6   8   58.59   50.99
  -6  -5   8   48.30   37.20
  -6  -5   8   55.29   30.30
   2 -11  -8  106.99   47.80
   9   2  -8   45.30   42.00
   9   2  -8   22.10   43.00
  -9  -2   8   49.10   32.70
  11  -9   8  116.39   43.80
  -2  11   8   93.79   83.19
  -2  11   8   93.09   37.90
  11  -9   8   76.29   49.70
  -9  -2   8  166.58   52.19
   5   7  -8   78.19   44.20
   7 -12  -8   41.60   53.79
   5   7  -8  110.49   47.50
  -7  12   8  143.39   41.60
  12  -5   8   60.29   53.99
  -7  12   8   82.49   90.69
  12  -5   8   42.40   34.90
  -5  -7   8  -47.90   40.10
  -5  -7   8   38.00   30.40
   8   4  -8   26.50   42.90
   8   4  -8   98.29   47.10
   4 -12  -8   31.80   50.19
  12  -8   8   73.09   55.89
  -4  12   8  103.29   42.10
  -8  -4   8   41.20   50.89
  12  -8   8   42.70   46.10
  -8  -4   8   50.09   35.70
  -4  12   8   44.10   91.59
   0   0  -9  376.16   48.70
   0   0  -9  364.56   32.70
   0   0   9  406.96   39.00
   0   0   9  374.66   49.99
   2  -1  -9   49.10   18.60
   2  -1  -9   11.60   76.69
  -1  -1  -9    7.80   29.10
   2  -1  -9   33.30   29.30
  -1   2  -9  -31.30   28.30
   1   1   9  -19.70   28.70
   1  -2   9   26.20   32.70
  -2   1   9   15.20   23.00
   1  -2   9   28.70   26.60
   1   1   9   15.10   21.90
   1  -2   9   50.99   21.30
  -2   1   9   48.20   24.50
  -2   1  -9   16.80   29.60
   1   1  -9    6.20   29.70
   1   1  -9   38.80   16.70
   1  -2  -9   69.39  108.19
  -1  -1   9   26.90   21.00
  -1   2   9   44.00   21.60
   2  -1   9   38.80   29.50
  -1   2   9   52.09   25.90
  -1  -1   9    4.90   28.70
   2  -1   9   22.70   19.30
  -1  -1   9   26.70   23.90
  -2   4  -9   -7.00   29.50
   4  -2  -9   74.69   33.70
   4  -2  -9   77.19   22.40
  -2  -2  -9  -40.20   32.10
   2   2   9   14.50   28.40
   2  -4   9   14.50   32.50
  -4   2   9   14.50   69.19
   2  -4   9  -11.90   18.40
   2   2   9   51.39   24.50
  -4   2   9   41.50   26.00
   2  -4   9    5.60   25.80
  -4   2   9   14.50   23.20
  -4   2   9   17.60   23.60
   0   3  -9  484.35   55.19
   3  -3  -9  602.94  107.19
  -3   0  -9  569.24   58.79
   3  -3  -9  549.35   57.69
   0  -3   9  450.65   55.59
  -3   3   9  586.34   49.50
  -3   3   9  605.44   64.49
  -3   3   9  482.95   86.69
  -3   3   9  579.44   48.40
   3   0   9  513.25   45.10
   0  -3   9  567.24   54.29
   3   0   9  687.53   60.39
   0  -3   9  621.34   45.50
   3   0  -9 1298.67  149.19
   3   0  -9 1212.08   68.89
   3   0  -9 1266.47   83.09
  -3   3  -9 1208.08   84.59
   3  -3   9 1273.47   79.79
  -3   0   9 1299.67   74.59
   0   3   9 1245.58   74.09
   0   3   9 1142.49   98.79
  -3   0   9 1278.27   74.39
   3  -3   9 1275.37   86.89
   0   3   9 1354.66   80.09
  -3   0   9 1223.88   78.19
   3  -3   9 1189.38   72.89
   6  -3  -9  175.48   29.80
  -3   6  -9  256.27   46.00
   6  -3  -9  209.28   41.30
  -3  -3  -9  143.69   65.29
   3  -6   9  210.08   32.90
   3  -6   9  245.08   47.00
  -6   3   9   65.49   84.09
   3   3   9  175.08   31.90
   3  -6   9  246.18   41.80
  -6   3   9  124.99   43.90
  -6   3   9  240.38   35.80
   3   3   9  226.98   45.50
  -6   3   9  250.07   35.10
   5  -4  -9  106.69   36.10
  -1   5  -9   50.69   33.80
  -4  -1  -9   35.50   36.70
   5  -4  -9  221.28  114.49
   1  -5   9   50.89   27.70
   1  -5   9   84.39   23.50
   4   1   9   25.50   23.30
  -5   4   9   -6.40   42.90
   1  -5   9   54.49   34.60
   4   1   9   93.19   34.70
  -5   4   9   32.20   26.00
  -5   4   9   82.69   26.30
  -5   4   9   60.39   72.49
   2  -4  -9   89.09  101.39
   2   2  -9  -39.10   28.80
   2   2  -9   -3.30   19.30
  -4   2  -9  -25.70   29.50
   2  -4  -9   30.50   33.40
   4  -2   9   51.09   21.50
  -2   4   9   24.60   24.80
   4  -2   9   -2.40   30.20
  -2  -2   9    5.10   23.50
  -2   4   9   19.30   41.40
  -2   4   9  -10.50   23.30
  -2  -2   9   16.10   20.40
  -2  -2   9   27.90   28.70
  -1  -4  -9   -3.40   35.70
  -4   5  -9   66.99   34.00
   5  -1  -9   37.70   30.80
   5  -1  -9   83.69   25.30
   4  -5   9   44.50   35.50
   1   4   9   26.70   46.20
  -5   1   9  -16.80   72.19
   1   4   9   51.39   32.70
   4  -5   9    8.60   28.60
  -5   1   9   35.90   27.20
   4  -5   9   31.20   21.90
   1   4   9   50.19   25.60
  -5   1   9   36.40   25.70
  -5   1   9   48.30   27.00
  -4  -4  -9  -43.30   40.10
   8  -4  -9  -63.49   36.60
   8  -4  -9   19.30   30.80
   4  -8   9    5.30   23.20
   4   4   9   25.20   39.40
  -8   4   9  -13.70   50.49
  -8   4   9   52.29   29.90
   4  -8   9   14.00   30.90
   4  -8   9   32.60   42.40
  -8   4   9   -5.60   44.90
   7  -5  -9   -4.80   34.20
  -5  -2  -9   -3.80   45.10
  -2   7  -9   22.30   35.60
  -7   5   9   28.70   27.50
  -7   5   9  115.99   54.29
  -7   5   9    7.90   27.10
   5   2   9   39.00   38.60
   2  -7   9   40.20   27.00
   2  -7   9   56.29   31.60
   5   2   9  -31.20   27.40
   2  -7   9   33.40   38.70
  -5   1  -9   35.40   35.10
   1   4  -9  128.89   36.40
   4  -5  -9   62.99   35.10
  -4   5   9   56.49   46.30
  -1  -4   9   45.80   23.10
  -4   5   9   35.10   24.00
  -4   5   9   40.90   26.20
  -1  -4   9   30.40   29.20
   5  -1   9   91.99   26.80
   5  -1   9   36.60   33.10
  -4   5   9  246.28   80.89
   1  -5  -9   92.49   38.70
   4   1  -9    3.20   22.40
  -5   4  -9   19.60   35.10
   4   1  -9   50.89   33.20
  -4  -1   9   29.30   26.30
  -1   5   9   28.60   29.30
   5  -4   9   26.90   22.90
  -4  -1   9   57.79   23.30
  -1   5   9   68.79   28.80
  -1   5   9   24.20   49.40
   5  -4   9   90.89   35.30
   5  -4   9   89.79   40.60
  -4  -1   9   62.99   27.20
   7  -2  -9   66.59   28.10
  -2  -5  -9  191.38   45.00
   7  -2  -9   58.99   38.30
   5  -7   9   92.99   26.40
  -7   2   9   89.09   35.00
   2   5   9   90.09   29.70
   2   5   9  121.69   39.70
   2   5   9   92.89   55.29
  -7   2   9   67.69   30.80
   5  -7   9   67.29   42.60
   5  -7   9   78.89   34.00
  10  -5  -9   54.59   38.40
  10  -5  -9   49.90   49.80
  -5  -5  -9   88.89   53.99
   5 -10   9  -14.40   27.70
   5 -10   9    0.30   34.40
   5 -10   9   15.80   49.50
   5   5   9   61.19   37.80
   5   5   9   25.20   45.40
   9  -6  -9  405.76   48.30
  -6  -3  -9  254.87   53.49
   9  -6  -9  401.16   54.59
   6   3   9  468.65   61.59
   3  -9   9  450.65   48.40
  -9   6   9  294.37   46.70
   3  -9   9  336.57   49.30
   6   3   9  257.57   40.30
   3  -9   9  455.45   65.59
   6  -6  -9  113.89   41.00
  -6   0  -9  213.48   50.39
  -6   6   9  175.88   30.10
   6   0   9  147.09   39.60
  -6   6   9  121.09   53.59
   0  -6   9  230.18   43.80
   0  -6   9  112.39   35.60
  -6   6   9  229.18   37.00
   6   0   9  105.69   30.30
   3   3  -9  182.68   29.70
   3  -6  -9  207.48   44.50
   3   3  -9  223.88   42.20
  -6   3  -9  188.98   38.50
  -3  -3   9  143.99   33.80
   6  -3   9  255.57   32.10
  -3   6   9  206.78   35.80
  -3   6   9  161.88   31.20
  -3   6   9  132.49   59.29
  -3  -3   9  270.07   37.10
   6  -3   9  189.18   41.50
  -3  -3   9  174.28   35.40
   6   0  -9   79.29   28.40
   0  -6  -9  171.48   44.00
   6   0  -9   73.09   44.10
  -6   0   9  135.09   36.60
   6  -6   9  171.88   37.10
   6  -6   9   99.39   26.90
   0   6   9   68.79   56.29
   0   6   9   90.39   32.10
  -6   0   9  162.98   32.90
   6  -6   9  101.69   43.00
  -3  -6  -9   72.39   46.50
   9  -3  -9  129.69   47.80
   9  -3  -9  157.58   36.30
   6  -9   9  150.18   30.90
   3   6   9  146.79   66.79
   3   6   9  157.38   45.60
  -9   3   9   82.89   33.00
   3   6   9  196.18   36.60
   6  -9   9  226.68   45.00
  -9   3   9   58.89   41.50
   6  -9   9  176.68   53.19
   8  -7  -9  -30.40   36.70
  -1   8  -9  -39.20   40.60
   1  -8   9  -36.80   41.00
  -8   7   9   18.80   59.99
   1  -8   9   21.40   31.60
   1  -8   9   18.20   25.60
  -8   7   9   43.10   32.90
   7   1   9   36.00   42.70
   7   1   9  -10.50   29.10
   2   5  -9   32.90   36.90
   5  -7  -9   74.99   39.10
  -5   7   9   20.00   29.80
  -2  -5   9   46.10   35.10
   7  -2   9   97.29   39.90
  -2  -5   9   16.60   24.40
   7  -2   9   50.19   24.70
  -2  -5   9  -14.30   29.00
  -5   7   9   45.50   54.29
   5   2  -9   67.89   30.40
   5   2  -9   26.30   39.10
   2  -7  -9  173.88   45.90
  -5  -2   9   76.79   28.30
   7  -5   9   63.09   49.60
  -5  -2   9  164.98   37.90
   7  -5   9   84.69   23.90
   7  -5   9   96.69   36.70
  -2   7   9   86.29   30.30
  -2   7   9  175.38   61.89
  -2   7   9   93.99   33.40
  -1  -7  -9  -42.60   42.90
   8  -1  -9  -45.50   37.00
   8  -1  -9  -11.80   31.00
  -8   1   9   56.89   38.30
  -8   1   9   25.00   33.40
   1   7   9   27.40   31.40
   7  -8   9  -30.50   23.80
   1   7   9   43.70   62.49
   1   7   9   47.80   38.80
   7  -8   9   46.90   35.50
  10  -8  -9  114.69   52.89
   8   2   9  207.38   62.19
   2 -10   9  243.78   47.70
 -10   8   9  297.17   87.89
   2 -10   9  283.17   58.09
   1   7  -9  -17.90   40.20
   7  -8  -9   29.40   43.40
  -1  -7   9    6.60   26.60
  -7   8   9   80.59   38.00
  -1  -7   9   89.29   39.10
   8  -1   9   11.50   26.90
  -1  -7   9   20.00   33.60
  -7   8   9  -21.80   61.19
   8  -1   9  -35.80   40.20
   4   4  -9   36.60   31.00
   4   4  -9  -52.19   36.50
   4  -8  -9   32.20   46.40
  -4   8   9   -8.60   35.20
   8  -4   9  102.09   38.80
   8  -4   9   16.40   24.50
  -4  -4   9   34.50   33.90
  -4  -4   9   11.60   31.20
  -4  -4   9   49.00   28.20
  -4   8   9   -2.70   64.99
   7   1  -9   -7.60   32.60
   1  -8  -9  -45.60   43.00
   7   1  -9  -11.20   45.00
   8  -7   9   90.09   49.30
  -7  -1   9  -41.40   31.70
   8  -7   9   20.00   23.50
  -1   8   9   53.59   33.20
  -1   8   9  -16.80   50.39
  -7  -1   9    3.90   38.00
   8  -7   9  -21.50   34.50
  -1   8   9   24.50   65.19
  -2  -8  -9   77.49   58.19
  10  -2  -9   28.10   38.50
  10  -2  -9   22.80   45.90
   2   8   9  -58.89   37.10
   8 -10   9    5.00   60.59
   8 -10   9  106.19   43.40
 -10   2   9   30.40   49.50
   2   8   9  130.39   48.90
   2   8   9  -85.79   79.49
 -10   2   9   29.40   38.80
   0   9  -9  279.37   56.39
   9  -9  -9  324.47   55.59
   0  -9   9  296.27   54.59
   9   0   9  348.97   42.90
   9   0   9  341.37   67.09
  -9   9   9  384.06   91.19
   0  -9   9  298.37   53.89
   3   6  -9  312.47   55.49
   6  -9  -9  387.26   56.39
  -3  -6   9  338.07   45.00
  -6   9   9  458.25   57.19
   9  -3   9  410.26   47.20
   9  -3   9  375.66   55.19
  -3  -6   9  327.87   47.40
  -3  -6   9  294.77   48.10
  -6   9   9  408.26   86.89
   6   3  -9  166.08   41.60
   6   3  -9   62.09   44.50
   3  -9  -9  165.98   57.39
   9  -6   9  169.98   28.30
  -6  -3   9  184.08   44.30
  -3   9   9  177.68   38.60
   9  -6   9  119.49   45.30
   9  -6   9  136.29   53.19
  -3   9   9  182.88   76.99
  -6  -3   9  166.28   36.60
   0  -9  -9   23.50   47.40
   9   0  -9   90.19   48.30
   9   0  -9   -5.90   40.80
   9  -9   9  -78.19   56.89
   0   9   9  -14.00   35.60
  -9   0   9  -22.80   38.10
   9  -9   9   96.79   27.70
   0   9   9  117.09   81.69
   9  -9   9   41.20   41.00
  -9   0   9  -27.30   45.50
   8 -10  -9  164.28   55.19
   2   8  -9  185.48   54.09
  -2  -8   9  229.18   49.99
  -8  10   9  221.58   43.50
  10  -2   9  233.98   35.10
  10  -2   9   89.79   55.89
  -2  -8   9  184.98   51.69
  -8  10   9  139.09   86.49
  -2  -8   9  177.28   40.90
   5 -10  -9   23.50   50.29
   5   5  -9   95.29   46.60
  -5  10   9   45.50   44.10
  10  -5   9  -54.29   47.40
  -5  10   9  -96.39   80.99
  -5  -5   9   -9.20   39.30
  -5  -5   9   53.99   31.20
  10  -5   9   57.49   27.40
   8   2  -9  104.59   51.09
   2 -10  -9   56.29   52.59
   8   2  -9   41.50   44.60
  10  -8   9   49.80   47.10
  10  -8   9   18.40   26.60
  -8  -2   9  -12.90   35.70
  10  -8   9  118.69   58.29
  -2  10   9   56.59   40.20
  -8  -2   9  -32.10   43.10
  -2  10   9 -161.78   83.99
  -1   0 -10  144.29   43.80
   1  -1 -10   48.90   38.70
   0   1 -10  -18.20   35.80
   0  -1  10   29.00   27.10
  -1   1  10   12.70   31.30
   1   0  10   13.20   25.20
   0  -1  10   73.79   39.80
   1   0  10   10.80   33.80
  -1   1  10  113.79   32.80
   0  -1  10   95.39   32.70
  -2  -1 -10  189.68   46.20
   3  -2 -10  167.28   31.40
   3  -2 -10  101.49   41.80
  -1   3 -10  113.49   41.00
  -3   2  10  160.68   34.00
   2   1  10  159.28   38.80
  -3   2  10  185.68   41.40
   1  -3  10  131.19   35.80
  -3   2  10  136.89   34.80
   1  -3  10  177.08   33.60
   2   1  10  189.08   34.70
   1  -3  10  164.28   46.80
   0  -2 -10   24.00   40.00
   2   0 -10   10.00   37.20
  -2   2 -10  -71.79   34.80
   0   2  10   13.20   31.80
  -2   0  10  -48.30   28.10
   0   2  10  -17.40   26.40
  -2   0  10  -24.40   29.40
   2  -2  10   50.69   26.30
   2  -2  10   56.99   40.10
   2  -2  10   -4.60   30.00
  -2   5 -10  192.78   47.20
   5  -3 -10  147.99   34.10
  -3  -2 -10   77.49   47.30
   5  -3 -10  154.18   47.40
   2  -5  10  141.99   46.80
   2  -5  10  177.38   39.90
  -5   3  10  159.58   36.00
  -5   3  10  109.39   36.00
   2  -5  10  117.69   30.10
   3   2  10   73.19   31.80
   3   2  10  162.48   42.50
   2  -3 -10  259.27   47.00
   1   2 -10  165.58   42.80
  -2   3  10  131.29   35.40
  -1  -2  10  131.29   43.00
   3  -1  10  173.38   41.00
  -2   3  10  165.08   33.30
  -1  -2  10   79.29   33.00
  -1  -2  10  112.79   29.90
   3  -1  10  190.48   32.50
   4  -1 -10   45.10   26.80
   4  -1 -10   10.60   37.90
  -1  -3 -10   31.10   42.30
  -3   4 -10  -13.30   59.59
   3  -4  10  -17.20   32.30
   3  -4  10  -27.80   26.30
   3  -4  10  -63.99   42.90
  -4   1  10    3.30   32.00
  -4   1  10   31.20   28.70
   1   3  10   10.10   37.60
   1   3  10  -34.00   26.80
   7  -4 -10   46.60   34.30
   7  -4 -10    1.20   44.00
  -4  -3 -10    8.90   51.69
  -7   4  10   39.40   37.50
   3  -7  10  -44.90   34.30
  -7   4  10  -47.60   34.30
   4   3  10   44.60   46.40
   4   3  10   -7.50   35.30
   3  -7  10   74.09   47.50
   3  -7  10   26.00   31.20
  -4   0 -10  235.48   68.39
   0   4 -10  262.67   50.69
   4  -4 -10  107.79   46.40
   0  -4  10  197.88   47.50
   0  -4  10  266.97   44.00
   4   0  10  219.78   45.80
   4   0  10  292.97   41.00
  -4   4  10  250.27   39.70
   0  -4  10  202.28   37.50
  -4   4  10  216.28   37.80
  -4   3 -10   10.20   47.50
   1  -4 -10  -41.20   39.10
   3   1 -10  -47.10   36.80
  -3  -1  10   11.90   25.80
  -3  -1  10   18.70   35.50
   4  -3  10  -42.30   36.90
  -1   4  10    9.30   34.10
   4  -3  10   43.50   41.00
  -1   4  10   -3.90   29.00
   4  -3  10   40.00   26.10
  -3  -1  10  -13.30   29.60
  -2  -4 -10  -24.00   46.70
   6  -2 -10   42.80   30.60
   6  -2 -10   97.49   46.80
   2   4  10  -20.30   29.80
   2   4  10    6.60   42.10
   4  -6  10  -17.60   26.00
   4  -6  10  -15.00   35.30
   4  -6  10  -34.90   47.00
  -6   2  10   -3.50   35.90
  -6   2  10   -1.30   34.80
  -1   6 -10  -60.99   41.50
  -5  -1 -10  -54.49   46.50
   5   1  10  -20.30   27.60
  -6   5  10    7.70   32.70
   1  -6  10    8.20   43.40
   1  -6  10   16.60   27.90
   1  -6  10   73.69   37.90
   5   1  10   75.69   45.60
   3  -5 -10  117.39   46.70
   2   3 -10  152.98   45.30
  -3   5  10  173.18   36.40
  -2  -3  10  163.38   34.10
  -2  -3  10  203.28   41.10
   5  -2  10  156.08   33.20
   5  -2  10  107.99   40.80
  -2  -3  10  101.79   40.60
  -3   5  10  190.78   36.90
   0  -5 -10  461.75   64.59
   5   0 -10  577.54   66.79
   5  -5  10  572.74   51.69
   5  -5  10  540.75   74.09
   0   5  10  560.44   58.19
   5  -5  10  487.95   63.09
  -5   0  10  522.25   53.59
  -5   0  10  489.35   62.79
   0   5  10  582.04   69.79
   8  -3 -10   -7.30   34.30
  -3  -5 -10  -15.30   53.19
   8  -3 -10 -119.29   52.79
   5  -8  10 -103.29   53.69
   5  -8  10   52.49   44.90
  -8   3  10   48.60   43.10
   3   5  10  144.39   52.99
   5  -8  10   26.20   32.10
  -8   3  10  -19.70   34.20
   8  -6 -10   83.39   54.09
   8  -6 -10  112.29   39.70
   2  -8  10   53.69   42.00
   2  -8  10  101.49   51.69
  -8   6  10   92.69   41.40
   6   2  10  236.98   53.59
   6   2  10  122.99   40.50
   2  -8  10  177.38   41.10
   5  -6 -10   72.99   42.90
   1   5 -10   35.60   43.80
  -5   6  10  -28.50   32.40
  -1  -5  10   14.50   27.40
   6  -1  10   21.00   44.30
  -1  -5  10  -25.50   32.70
  -1  -5  10   39.50   41.50
   6  -1  10   62.99   28.60
   2  -6 -10   51.29   46.20
   4   2 -10   28.20   42.60
  -2   6  10   11.00   34.60
   6  -4  10   67.49   53.09
   6  -4  10   64.49   29.70
   6  -4  10   55.19   39.00
  -2   6  10   -0.20   31.90
  -4  -2  10  -20.20   29.50
  -4  -2  10   48.20   36.00
  -1  -6 -10   53.89   59.49
   7  -1 -10  -39.30   47.50
   7  -1 -10   47.60   34.90
  -7   1  10   72.69   44.00
   1   6  10   96.79   39.00
   1   6  10   15.90   44.80
   6  -7  10   61.59   29.70
   6  -7  10    4.60   43.20
   6  -7  10  -29.80   50.89
  -7   1  10   41.70   34.00
   7  -7 -10  -18.50   48.60
   0   7 -10  -36.40   54.29
   0  -7  10  -11.90   41.40
   0  -7  10    6.80   49.10
  -7   7  10   66.69   40.00
   0  -7  10   46.00   37.60
   7   0  10  -33.60   31.40
   7   0  10  -48.20   53.49
   4  -7 -10  -88.49   48.50
   3   4 -10   95.89   47.10
   7  -3  10   89.89   31.90
  -4   7  10  -23.40   35.00
  -3  -4  10   -2.60   38.00
  -3  -4  10   27.10   30.20
  -3  -4  10    2.90   39.20
   7  -3  10   -3.60   42.40
   6   1 -10   37.00   39.50
   1  -7 -10  149.79   53.29
   6   1 -10  129.29   50.89
   7  -6  10   84.49   31.10
  -6  -1  10  167.68   45.30
   7  -6  10   95.49   57.39
  -1   7  10   23.50   42.20
   7  -6  10   98.69   46.00
   6  -8 -10   68.99   55.79
   2   6 -10  134.69   52.79
  -2  -6  10  114.29   39.60
   8  -2  10  158.78   38.00
  -2  -6  10  142.79   46.20
  -2  -6  10  196.38   49.60
  -6   8  10  125.09   44.70
   8  -2  10  245.08   55.09
   3  -8 -10  -15.90   54.29
   5   3 -10  -24.50   48.80
   8  -5  10  121.89   65.79
  -5  -3  10   -4.40   33.10
   8  -5  10   56.09   29.60
   8  -5  10  -67.39   44.10
  -3   8  10   42.10   43.60
  -5  -3  10   25.30   42.50
  -1   1 -11    7.30   53.49
   0  -1 -11  -11.80   45.50
   1   0 -11  -74.09   46.70
   1  -1  11   38.50   41.20
  -1   0  11   61.29   50.09
  -1   0  11   13.70   37.10
   0   1  11   12.60   37.60
  -1   0  11  -18.60   38.60
   1  -1  11   21.40   34.10
   0   1  11  -24.10   37.10
   1  -1  11   18.80   48.90
   0   2 -11   32.60   49.40
  -2   0 -11   92.79   58.19
   2  -2 -11  118.49   50.39
  -2   2  11   39.00   47.30
   0  -2  11   31.90   36.50
  -2   2  11   25.30   34.40
   0  -2  11  -45.40   48.30
  -2   2  11   33.60   38.50
   0  -2  11   44.90   38.60
   2   0  11  -38.10   37.30
   2   0  11  110.19   45.50
   3  -1 -11   47.50   54.59
  -2   3 -11   22.30   55.19
  -1  -2 -11  105.89   60.49
   1   2  11   33.60   37.10
  -3   1  11   75.89   41.80
   2  -3  11  164.58   46.80
   2  -3  11  101.79   54.99
  -3   1  11  175.48   40.30
   2  -3  11   18.80   34.00
   1   2  11   77.09   44.60
  -1   4 -11   -3.60   53.89
  -3  -1 -11  112.69   55.89
   4  -3 -11  127.39   53.99
  -4   3  11   54.69   39.70
   3   1  11   72.49   50.09
   1  -4  11  126.79   54.99
  -4   3  11  -23.30   39.60
   3   1  11   14.00   37.00
   1  -4  11   66.59   45.60
   1  -4  11   -3.90   34.70
   1  -3 -11  153.18   53.19
   2   1 -11  160.28   52.69
  -3   2 -11  102.79   57.19
  -1   3  11   75.79   44.40
  -1   3  11  121.99   43.90
  -2  -1  11   94.79   36.90
  -2  -1  11  201.18   43.80
  -2  -1  11   93.29   52.39
   3  -2  11   98.89   58.89
   3  -2  11   85.69   36.20
   3  -2  11  115.79   47.70
   1   3 -11   81.29   50.69
   3  -4 -11  -10.60   50.29
  -1  -3  11   11.00   39.10
  -1  -3  11    4.40   49.40
   4  -1  11   31.20   46.20
   4  -1  11   94.89   36.30
  -3   4  11   79.59   40.70
  -3   4  11   15.00   39.60
  -1  -3  11   69.09   35.80
   0   0   0    0.00    0.00
_computing_structure_solution     'SHELXT 2018/2 (Sheldrick, 2018)'
;
_shelx_hkl_checksum     45075
_shelx_res_file
;
TITL 1213_a.res in R-3                      New:R-3m
    1213_a.res
    created by SHELXL-2018/3 at 11:47:24 on 28-Mar-2025
CELL  0.71073   12.5478   12.5478    7.9296    90.000    90.000   120.000
ZERR        1    0.0009    0.0009    0.0009     0.000     0.000     0.000
LATT   3
SYMM               - Y ,          X - Y ,              Z
SYMM           - X + Y ,            - X ,              Z
SYMM                 Y ,              X ,            - Z
SYMM               - X ,        - X + Y ,            - Z
SYMM             X - Y ,            - Y ,            - Z
SFAC Al Cr Fe Si
UNIT 48.1775 22.7827 4.03999 2.99988
LIST 4 ! automatically inserted. Change 6 to 4 for CHECKCIF!!
TEMP     0
L.S. 5
FMAP 2
PLAN -20
ACTA
EADP AL1 CR3 FE1
EXYZ AL1 CR3 FE1
EADP CR2 FE2
EXYZ CR2 FE2
CONF
SUMP 1.0 0.001 1.0 2 1.0 3 1.0 4
WGHT    0.013600    4.468600
FVAR       0.15286   0.67647   0.16603   0.15752   0.60042
RESI 0
AL1   1   -0.072427    0.072427    0.247429    20.50000    0.00885    0.00885 =
         0.00558    0.00109   -0.00109    0.00334
AL2   1    0.378221    0.378221    0.500000    10.50000    0.01073    0.01073 =
         0.00922   -0.00106    0.00106    0.00684
AL3   1    0.235385    0.117693    0.573487    10.50000    0.00661    0.01250 =
         0.01144   -0.00062   -0.00123    0.00331
CR3   2   -0.072427    0.072427    0.247429    30.50000    0.00885    0.00885 =
         0.00558    0.00109   -0.00109    0.00334
SI1   4    0.000000    0.000000    0.000000    10.08333    0.01615    0.01615 =
         0.00571    0.00000    0.00000    0.00808
FE1   3   -0.072427    0.072427    0.247429    40.50000    0.00885    0.00885 =
         0.00558    0.00109   -0.00109    0.00334
CR1   2    0.435367    0.217683    0.404843    10.50000    0.00841    0.00683 =
         0.00570    0.00016    0.00032    0.00420
PART 1
CR2   2    0.000000    0.000000    0.500000    50.08333    0.00348    0.00348 =
         0.00362    0.00000    0.00000    0.00174
PART 2
FE2   3    0.000000    0.000000    0.500000   -50.08333    0.00348    0.00348 =
         0.00362    0.00000    0.00000    0.00174
PART 0
HKLF 4 1 0.0000 1.0000 0.0000 1.0000 0.0000 0.0000 0.0000 0.0000 -1.0000
REM  1213_a.res in R-3                      New:R-3m
REM wR2 = 0.047310, GooF = S = 1.13327, Restrained GooF = 1.13180 for all data
REM R1 = 0.030697 for 338 Fo > 4sig(Fo) and 0.050074 for all 417 data
REM 32 parameters refined using 1 restraints
END
WGHT      0.0136      4.4559
REM Highest difference peak  0.553,  deepest hole -1.035,  1-sigma level  0.174
Q1    1   0.0433  0.0866 -0.0890  10.50000  0.05    0.55
Q2    1  -0.1536  0.1536  0.0734  10.50000  0.05    0.55
Q3    1  -0.1594 -0.0147  0.0622  11.00000  0.05    0.54
Q4    1   0.3689  0.3333  0.3333  10.50000  0.05    0.53
Q5    1  -0.1622  0.0296  0.1542  11.00000  0.05    0.53
Q6    1   0.0610  0.0610  0.0000  10.50000  0.05    0.52
Q7    1  -0.1266  0.1266  0.2980  10.50000  0.05    0.52
Q8    1  -0.0954  0.0954  0.0873  10.50000  0.05    0.50
Q9    1  -0.0413  0.1517  0.4264  11.00000  0.05    0.49
Q10   1   0.0404  0.0809  0.4034  10.50000  0.05    0.46
Q11   1   0.0383  0.1401  0.1444  11.00000  0.05    0.45
Q12   1   0.0703  0.1406 -0.0006  10.50000  0.05    0.44
Q13   1   0.1733  0.3467  0.4131  10.50000  0.05    0.44
Q14   1  -0.3076 -0.0418  0.3581  11.00000  0.05    0.44
Q15   1   0.1683  0.2226  0.2111  11.00000  0.05    0.44
Q16   1   0.0000  0.1222  0.5000  10.50000  0.05    0.43
Q17   1  -0.1740  0.1740  0.4350  10.50000  0.05    0.43
Q18   1  -0.2550  0.0826  0.4094  11.00000  0.05    0.43
Q19   1   0.1131  0.2262  0.2640  10.50000  0.05    0.43
Q20   1  -0.1549 -0.1133  0.4049  11.00000  0.05    0.42
;
_shelx_res_checksum     72003
