# Supplementary material for: Al48.18Cr22.78Fe4.04Si3
Source: IUCrdata. 2025 Nov 21;10(Pt 11):x251039. doi: 10.1107/S2414314625010399 (PMC12810298; doi:10.1107/S2414314625010399)
Supplement: Supplementary file 2 [file x-10-x251039-Isup4.hkl]

data_I                                                                          
_shelx_title ' 1213_a.res in R-3                      New:R-3m'                 
_shelx_refln_list_code          4                                               
_shelx_F_calc_maximum      652.59                                               
_exptl_crystal_F_000      1320.13                                               
_reflns_d_resolution_high  0.6997                                               
                                                                                
loop_                                                                           
 _space_group_symop_operation_xyz                                               
 'x, y, z'                                                                      
 '-y, x-y, z'                                                                   
 '-x+y, -x, z'                                                                  
 'y, x, -z'                                                                     
 '-x, -x+y, -z'                                                                 
 'x-y, -y, -z'                                                                  
 'x+2/3, y+1/3, z+1/3'                                                          
 '-y+2/3, x-y+1/3, z+1/3'                                                       
 '-x+y+2/3, -x+1/3, z+1/3'                                                      
 'y+2/3, x+1/3, -z+1/3'                                                         
 '-x+2/3, -x+y+1/3, -z+1/3'                                                     
 'x-y+2/3, -y+1/3, -z+1/3'                                                      
 'x+1/3, y+2/3, z+2/3'                                                          
 '-y+1/3, x-y+2/3, z+2/3'                                                       
 '-x+y+1/3, -x+2/3, z+2/3'                                                      
 'y+1/3, x+2/3, -z+2/3'                                                         
 '-x+1/3, -x+y+2/3, -z+2/3'                                                     
 'x-y+1/3, -y+2/3, -z+2/3'                                                      
 '-x, -y, -z'                                                                   
 'y, -x+y, -z'                                                                  
 'x-y, x, -z'                                                                   
 '-y, -x, z'                                                                    
 'x, x-y, z'                                                                    
 '-x+y, y, z'                                                                   
 '-x+2/3, -y+1/3, -z+1/3'                                                       
 'y+2/3, -x+y+1/3, -z+1/3'                                                      
 'x-y+2/3, x+1/3, -z+1/3'                                                       
 '-y+2/3, -x+1/3, z+1/3'                                                        
 'x+2/3, x-y+1/3, z+1/3'                                                        
 '-x+y+2/3, y+1/3, z+1/3'                                                       
 '-x+1/3, -y+2/3, -z+2/3'                                                       
 'y+1/3, -x+y+2/3, -z+2/3'                                                      
 'x-y+1/3, x+2/3, -z+2/3'                                                       
 '-y+1/3, -x+2/3, z+2/3'                                                        
 'x+1/3, x-y+2/3, z+2/3'                                                        
 '-x+y+1/3, y+2/3, z+2/3'                                                       
                                                                                
_cell_length_a    12.5478                                                       
_cell_length_b    12.5478                                                       
_cell_length_c     7.9296                                                       
_cell_angle_alpha  90.000                                                       
_cell_angle_beta   90.000                                                       
_cell_angle_gamma 120.000                                                       
                                                                                
_shelx_F_squared_multiplier     1.000                                           
                                                                                
loop_                                                                           
 _refln_index_h                                                                 
 _refln_index_k                                                                 
 _refln_index_l                                                                 
 _refln_F_squared_calc                                                          
 _refln_F_squared_meas                                                          
 _refln_F_squared_sigma                                                         
 _refln_observed_status                                                         
  -1   2   0      11509.18      12122.77       123.08 o                         
   0   3   0       5860.09       5956.56       109.26 o                         
  -2   4   0       1346.96       1378.67        40.86 o                         
  -1   5   0       2504.67       2616.35        44.77 o                         
  -3   6   0     319222.12     308998.25      2686.00 o                         
   0   6   0      26611.55      26801.76       288.84 o                         
  -2   7   0       1838.25       1989.45        56.80 o                         
  -4   8   0       6749.21       6643.92       150.02 o                         
  -1   8   0       7065.18       7225.65       123.28 o                         
  -3   9   0        373.72        518.08        74.90 o                         
   0   9   0      58000.43      58760.43       724.47 o                         
  -5  10   0     120860.44     117876.03      1358.97 o                         
  -2  10   0       1725.30       2004.52       142.97 o                         
  -4  11   0       4494.02       4373.29       145.70 o                         
  -1  11   0       3049.05       3611.84       175.89 o                         
  -6  12   0      65695.20      63287.16      1062.41 o                         
  -3  12   0      17567.65      17527.63       312.27 o                         
   0  12   0       1107.61       2055.81       743.96 o                         
  -5  13   0        442.62        334.55       175.96 o                         
  -2  13   0      27448.37      26723.34       522.86 o                         
  -7  14   0       8213.25       7769.11       429.40 o                         
  -4  14   0        593.25        840.35       221.15 o                         
  -1  14   0       7578.69       7862.77       541.30 o                         
  -6  15   0       9946.02      10805.37       460.27 o                         
  -3  15   0      27507.78      27883.56       684.28 o                         
   0  15   0        657.95        556.59       616.68 o                         
  -8  16   0      41984.20      40704.99      1126.90 o                         
  -5  16   0        158.61        409.78       443.65 o                         
  -2  16   0         76.35        905.58       647.78 o                         
  -7  17   0       2625.34       2940.52       546.08 o                         
  -4  17   0       4044.19       3196.39       683.63 o                         
  -1   1   1       6257.99       6606.46        75.69 o                         
   0   2   1       1820.37       1997.19        41.32 o                         
  -2   3   1      22360.82      22847.22       148.88 o                         
  -4   4   1       6842.89       7252.59       102.49 o                         
  -1   4   1        202.91        214.37        24.47 o                         
  -3   5   1       1323.47       1358.79        36.89 o                         
   0   5   1     251563.95     242725.77      1973.85 o                         
  -5   6   1      29645.56      29022.37       215.75 o                         
  -2   6   1         36.67         45.55        39.33 o                         
  -7   7   1        557.80        681.54        69.50 o                         
  -4   7   1       4753.74       4800.07        73.12 o                         
  -1   7   1       7544.34       7453.54       109.55 o                         
  -6   8   1      40161.43      40105.74       316.37 o                         
  -3   8   1       2923.60       3026.60        82.32 o                         
   0   8   1        397.82        449.46       101.38 o                         
  -8   9   1       1918.71       1945.47        91.12 o                         
  -5   9   1       5990.01       6029.98       109.10 o                         
  -2   9   1      15325.41      15495.92       212.19 o                         
 -10  10   1      24365.04      24302.77       426.31 o                         
  -7  10   1       8221.12       8404.17       194.25 o                         
  -4  10   1       2466.81       2399.42       123.52 o                         
  -1  10   1      19358.57      18756.02       258.66 o                         
  -9  11   1        165.82        -83.93       137.94 o                         
  -6  11   1        178.82        219.36       114.21 o                         
  -3  11   1      46669.80      46478.43       467.15 o                         
   0  11   1       1183.91       1496.62       274.77 o                         
 -11  12   1       7372.47       7222.56       284.45 o                         
  -8  12   1      10914.63      11066.73       218.48 o                         
  -5  12   1          2.30       -115.73       141.03 o                         
  -2  12   1       2678.07       2555.99       174.32 o                         
 -13  13   1       9011.71       9055.15       622.78 o                         
 -10  13   1        380.06        255.92       219.70 o                         
  -7  13   1        211.81        618.34       199.22 o                         
  -4  13   1      10502.02      10355.62       347.23 o                         
  -1  13   1        373.85       1210.65       303.69 o                         
 -12  14   1       4778.27       4674.20       313.03 o                         
  -9  14   1        523.83       1085.55       261.41 o                         
  -6  14   1       1347.58       1409.39       262.52 o                         
  -3  14   1        802.31        983.16       232.39 o                         
   0  14   1      13013.83      13379.29       671.01 o                         
 -14  15   1       1024.54       1199.91       473.21 o                         
 -11  15   1       6278.12       6957.14       431.17 o                         
  -8  15   1       2067.13       2184.42       351.46 o                         
  -5  15   1       5206.59       4784.02       343.43 o                         
  -2  15   1          8.74       -380.17       380.17 o                         
 -13  16   1       7311.15       7203.89       602.96 o                         
 -10  16   1        475.35        950.51       409.68 o                         
  -7  16   1        127.98        597.88       436.31 o                         
  -4  16   1        518.92        674.22       600.82 o                         
 -12  17   1         11.62        862.12       680.75 o                         
  -9  17   1       2401.78       1949.20       443.81 o                         
  -6  17   1       7282.94       7955.28       711.37 o                         
   0   1   2       4406.74       4723.81        89.85 o                         
  -2   2   2       6814.51       6985.02        91.48 o                         
  -1   3   2       1026.98       1085.88        30.60 o                         
  -3   4   2         23.11         58.92        26.98 o                         
   0   4   2       4386.42       4286.55        89.11 o                         
  -5   5   2      61308.53      60665.04       527.09 o                         
  -2   5   2     173871.88     169791.48       969.66 o                         
  -4   6   2      37506.84      36774.44       261.54 o                         
  -1   6   2          8.61         50.71        43.01 o                         
  -6   7   2         17.62         99.20        56.46 o                         
  -3   7   2       4160.43       4247.56        87.81 o                         
   0   7   2       5386.37       5404.09       133.42 o                         
  -8   8   2     156095.09     157330.98      1660.14 o                         
  -5   8   2       5051.06       5547.86       115.44 o                         
  -2   8   2        853.23        819.86        70.56 o                         
  -7   9   2       4433.56       4517.59       137.17 o                         
  -4   9   2      21859.09      22091.99       247.91 o                         
  -1   9   2      44258.83      44474.70       473.38 o                         
  -9  10   2      13794.50      13136.93       236.91 o                         
  -6  10   2      11714.39      11725.03       203.75 o                         
  -3  10   2        106.13         72.12        96.48 o                         
   0  10   2      34846.36      34203.85       621.85 o                         
 -11  11   2         25.22       -169.08       233.36 o                         
  -8  11   2       9278.02       9562.28       194.11 o                         
  -5  11   2      25764.75      25105.23       347.20 o                         
  -2  11   2        271.60        289.65       153.08 o                         
 -10  12   2       1399.68       1670.30       208.47 o                         
  -7  12   2       9043.92       8966.50       229.84 o                         
  -4  12   2       1016.95       1087.64       173.49 o                         
  -1  12   2         97.31        -16.94       333.66 o                         
 -12  13   2       3294.51       3428.51       321.47 o                         
  -9  13   2       1857.35       2317.27       240.15 o                         
  -6  13   2      10601.69      10729.78       385.65 o                         
  -3  13   2      12519.33      13047.34       356.05 o                         
   0  13   2        107.87       -433.53       433.53 o                         
 -14  14   2       2273.51       2428.62       596.24 o                         
 -11  14   2      34089.22      33844.75       701.44 o                         
  -8  14   2         42.61        722.87       248.51 o                         
  -5  14   2       3094.42       3305.16       267.93 o                         
  -2  14   2       4308.94       4039.74       403.60 o                         
 -13  15   2       1211.64       1440.33       419.69 o                         
 -10  15   2       1782.41       1931.27       342.74 o                         
  -7  15   2       1979.03       1804.68       338.61 o                         
  -4  15   2      10731.99      11378.88       479.43 o                         
  -1  15   2      12979.41      11526.01       577.66 o                         
 -12  16   2       2931.67       3342.57       519.62 o                         
  -9  16   2         39.61        294.28       402.28 o                         
  -6  16   2       1179.08       1237.50       412.16 o                         
  -3  16   2       8326.26       9558.05       681.00 o                         
 -11  17   2        355.40        589.43       514.83 o                         
  -8  17   2       3450.08       4512.19       514.29 o                         
  -5  17   2       1329.23       2297.34       816.23 o                         
   0   0   3      25854.02      26849.05       475.77 o                         
  -1   2   3       1548.49       1636.00        43.40 o                         
  -3   3   3     425874.78     397103.34      3071.46 o                         
   0   3   3     106130.77     106549.62       883.60 o                         
  -2   4   3        532.14        506.27        36.30 o                         
  -4   5   3       3175.57       3209.65        63.41 o                         
  -1   5   3      10560.23      10413.91       108.88 o                         
  -6   6   3      21081.90      21097.46       287.49 o                         
  -3   6   3       1781.59       1866.10        58.03 o                         
   0   6   3      76977.86      76932.06       715.55 o                         
  -5   7   3      19324.36      19603.22       197.74 o                         
  -2   7   3       5345.81       5441.58        99.54 o                         
  -7   8   3         50.16        107.17        90.70 o                         
  -4   8   3        150.58        291.56        66.10 o                         
  -1   8   3        143.86         84.36        68.86 o                         
  -9   9   3      17568.53      18473.91       632.79 o                         
  -6   9   3      66098.57      67342.27       554.51 o                         
  -3   9   3      41216.14      41187.30       372.69 o                         
   0   9   3       6119.36       6124.62       281.18 o                         
  -8  10   3       5634.09       5390.07       180.88 o                         
  -5  10   3       6267.59       6552.81       196.66 o                         
  -2  10   3      35524.25      35378.30       396.18 o                         
 -10  11   3         32.56         44.26       171.13 o                         
  -7  11   3       2967.52       3049.10       130.40 o                         
  -4  11   3        747.25       1131.94       156.16 o                         
  -1  11   3        697.94        784.76       174.12 o                         
 -12  12   3      18703.17      18381.46       666.33 o                         
  -9  12   3      18810.61      18688.71       456.84 o                         
  -6  12   3       1157.46       1069.25       182.61 o                         
  -3  12   3      16746.14      17186.01       500.18 o                         
   0  12   3      15646.65      16082.98      1147.14 o                         
 -11  13   3       6116.89       6366.30       360.23 o                         
  -8  13   3      49249.12      48279.38       700.89 o                         
  -5  13   3       3293.97       3623.34       245.12 o                         
  -2  13   3         32.80       -272.48       272.48 o                         
 -13  14   3       2666.54       3700.82       517.39 o                         
 -10  14   3       8119.42       7630.65       372.84 o                         
  -7  14   3        291.07          6.80       242.31 o                         
  -4  14   3      13591.83      13753.75       470.89 o                         
  -1  14   3       6603.20       6728.29       475.33 o                         
 -12  15   3          1.53        358.67       387.85 o                         
  -9  15   3      29451.60      28103.05       759.31 o                         
  -6  15   3      33959.48      32681.65       749.86 o                         
  -3  15   3        735.27       1478.16       442.56 o                         
 -11  16   3         25.86        937.88       454.71 o                         
  -8  16   3       3780.26       4137.56       465.42 o                         
  -5  16   3      12943.09      12621.64       655.32 o                         
 -10  17   3       2203.76       2770.08       934.09 o                         
  -7  17   3       1164.23        339.23       547.95 o                         
  -1   1   4      20701.28      20285.62       239.38 o                         
   0   2   4      88364.08      85864.87       741.83 o                         
  -2   3   4       1997.61       1947.06        60.30 o                         
  -4   4   4       5853.69       5865.31       137.19 o                         
  -1   4   4       2107.62       2168.57        66.60 o                         
  -3   5   4          2.22        -57.01        58.24 o                         
   0   5   4       5149.01       5164.50       149.15 o                         
  -5   6   4       6738.89       7040.44       121.06 o                         
  -2   6   4       2801.20       2816.00        86.84 o                         
  -7   7   4       2185.29       2388.21       143.56 o                         
  -4   7   4       1018.45       1026.86        71.46 o                         
  -1   7   4       1191.55       1152.42       108.33 o                         
  -6   8   4       7908.88       8021.39       206.32 o                         
  -3   8   4     100897.84     101021.11       754.36 o                         
   0   8   4        904.54        983.23       153.41 o                         
  -8   9   4       3119.41       3163.75       150.31 o                         
  -5   9   4      14772.89      14638.34       274.56 o                         
  -2   9   4       4078.32       4237.67       139.43 o                         
 -10  10   4        246.20        381.31       236.28 o                         
  -7  10   4       7384.42       7641.59       217.78 o                         
  -4  10   4      21591.45      20864.30       278.54 o                         
  -1  10   4       5756.38       5729.35       215.99 o                         
  -9  11   4       5063.63       4902.71       255.14 o                         
  -6  11   4       7268.02       7645.29       230.70 o                         
  -3  11   4       4406.44       4644.61       203.01 o                         
   0  11   4      22756.48      22276.74      1117.36 o                         
 -11  12   4          2.46        -49.20       243.79 o                         
  -8  12   4       2052.11       2045.49       193.55 o                         
  -5  12   4         27.12        -35.00       187.85 o                         
  -2  12   4        278.79        517.06       240.19 o                         
 -13  13   4      24730.01      25269.48       869.90 o                         
 -10  13   4       4525.85       4730.46       291.58 o                         
  -7  13   4         42.33       -233.91       233.91 o                         
  -4  13   4        923.92       1074.74       287.85 o                         
  -1  13   4       8467.84       8777.49       442.34 o                         
 -12  14   4         19.34        603.28       486.71 o                         
  -9  14   4       1518.56       2310.00       425.56 o                         
  -6  14   4       7838.97       7853.24       382.10 o                         
  -3  14   4          1.65        445.98       370.46 o                         
   0  14   4       6343.84       8806.72       852.76 o                         
 -14  15   4      11013.07      10853.70      1089.55 o                         
 -11  15   4       1630.95       2269.71       448.80 o                         
  -8  15   4          2.46        159.74       345.08 o                         
  -5  15   4       2532.32       2687.52       411.17 o                         
  -2  15   4       3198.18       2512.22       540.59 o                         
 -10  16   4       1301.45       1104.24       512.74 o                         
  -7  16   4       3078.98       4127.65       500.59 o                         
  -4  16   4        472.50       1188.42       685.39 o                         
   0   1   5         24.57        -55.06        80.75 o                         
  -2   2   5      32217.22      32045.14       400.77 o                         
  -1   3   5       9507.37       9628.05       142.60 o                         
  -3   4   5        114.28        261.08        69.59 o                         
   0   4   5        240.88        336.91       142.38 o                         
  -5   5   5      32884.93      33552.82       422.36 o                         
  -2   5   5      22994.70      23294.55       246.23 o                         
  -4   6   5       5046.26       5231.42       120.15 o                         
  -1   6   5      54070.72      53978.66       465.12 o                         
  -6   7   5      18873.18      18506.63       232.46 o                         
  -3   7   5        156.14        327.77       129.40 o                         
   0   7   5       6292.71       6556.57       380.76 o                         
  -8   8   5      43901.20      44100.39       659.41 o                         
  -5   8   5      46189.66      46293.76       401.14 o                         
  -2   8   5      11480.64      11743.23       216.89 o                         
  -7   9   5       7655.24       8100.75       205.23 o                         
  -4   9   5      16121.65      15943.41       293.59 o                         
  -1   9   5       2354.22       2155.68       167.72 o                         
  -9  10   5       3095.30       3332.88       210.53 o                         
  -6  10   5       1348.14       1138.42       165.64 o                         
  -3  10   5        835.21        923.73       179.59 o                         
   0  10   5       2468.39       2860.50       326.19 o                         
 -11  11   5      44817.27      45197.74      1114.92 o                         
  -8  11   5       6342.04       6858.38       259.54 o                         
  -5  11   5       6066.26       6134.62       262.73 o                         
  -2  11   5       6247.83       6097.02       272.98 o                         
 -10  12   5       2766.74       3016.02       303.87 o                         
  -7  12   5        504.63        276.18       215.11 o                         
  -4  12   5      11385.51      11622.78       420.17 o                         
  -1  12   5      14069.21      13849.90       491.97 o                         
 -12  13   5        664.12        734.81       378.96 o                         
  -9  13   5       9457.38      10385.04       417.37 o                         
  -6  13   5        442.98        960.46       288.23 o                         
  -3  13   5      18160.61      18704.97       619.38 o                         
   0  13   5       2834.25       3017.96       973.27 o                         
 -11  14   5        863.18        551.24       508.69 o                         
  -8  14   5       5329.96       6619.84       473.05 o                         
  -5  14   5       1160.44        936.58       392.42 o                         
  -2  14   5       1133.02       1026.66       615.62 o                         
 -10  15   5        103.14        222.63       456.04 o                         
  -7  15   5        652.28       1493.58       497.92 o                         
  -4  15   5       3553.24       3744.67       505.40 o                         
  -9  16   5        146.08       -161.32       542.44 o                         
   0   0   6      80839.23      80193.81      1527.66 o                         
  -1   2   6       2351.26       2472.02       104.69 o                         
  -3   3   6      73387.47      72202.30       825.14 o                         
   0   3   6     120266.10     121335.95      1194.28 o                         
  -2   4   6        961.00        752.78        99.54 o                         
  -4   5   6       7884.11       8011.31       169.83 o                         
  -1   5   6       3935.62       4179.23       149.86 o                         
  -6   6   6      83585.67      83509.33       922.04 o                         
  -3   6   6      23288.09      23268.69       295.82 o                         
   0   6   6      36897.30      36132.79       554.29 o                         
  -5   7   6       6016.48       6123.72       170.51 o                         
  -2   7   6       5798.92       6344.77       193.98 o                         
  -7   8   6        139.15        221.65       174.00 o                         
  -4   8   6        969.80       1222.93       150.34 o                         
  -1   8   6        399.18        578.78       148.25 o                         
  -9   9   6      12359.50      14267.07       664.15 o                         
  -6   9   6       1656.33       1790.76       191.11 o                         
  -3   9   6      11693.10      11919.62       283.26 o                         
   0   9   6       9790.07       9618.63       513.14 o                         
  -8  10   6      11476.01      11476.67       328.57 o                         
  -5  10   6       4822.65       5157.67       336.28 o                         
  -2  10   6      11130.71      11091.44       409.79 o                         
 -10  11   6       8863.21       8898.99       533.98 o                         
  -7  11   6        371.81       -135.34       224.39 o                         
  -4  11   6        775.22        814.64       258.92 o                         
  -1  11   6      13685.80      14730.33       530.75 o                         
 -12  12   6        578.48        -34.58       529.54 o                         
  -9  12   6      22309.78      21354.53       641.85 o                         
  -6  12   6      24401.41      23745.82       554.94 o                         
  -3  12   6       7235.99       7697.02       441.64 o                         
   0  12   6       6149.45       4705.50       717.28 o                         
 -11  13   6         85.93       1130.02       434.08 o                         
  -8  13   6      21722.71      20591.76       593.05 o                         
  -5  13   6      23707.46      23435.79       622.52 o                         
  -2  13   6         36.99        659.89       463.53 o                         
 -10  14   6         67.48        158.86       418.00 o                         
  -7  14   6       5322.70       4396.88       420.36 o                         
  -4  14   6         37.58        121.15       418.16 o                         
  -9  15   6       4348.66       3912.32       507.88 o                         
  -6  15   6      11083.26       9750.67       542.84 o                         
  -1   1   7       4948.33       5055.41       257.86 o                         
   0   2   7        175.24         28.63       150.02 o                         
  -2   3   7         33.42         52.96       110.46 o                         
  -4   4   7       2076.69       2544.87       229.83 o                         
  -1   4   7       9744.27       9621.02       216.09 o                         
  -3   5   7      20722.19      20936.59       285.43 o                         
   0   5   7       3181.52       3356.53       236.89 o                         
  -5   6   7       4029.47       4288.51       193.84 o                         
  -2   6   7        679.26        592.86       155.00 o                         
  -7   7   7          4.48        -50.71       389.57 o                         
  -4   7   7       2176.35       2305.35       176.39 o                         
  -1   7   7       6463.89       6609.62       244.62 o                         
  -6   8   7          2.41        170.63       229.42 o                         
  -3   8   7       3223.48       3549.45       223.41 o                         
   0   8   7      37500.78      38874.80      1025.34 o                         
  -8   9   7        468.80        734.64       255.52 o                         
  -5   9   7       1004.47       1585.48       288.37 o                         
  -2   9   7         30.46        502.08       348.65 o                         
 -10  10   7          1.55       -462.76       462.76 o                         
  -7  10   7        227.21         56.82       258.02 o                         
  -4  10   7          7.63        287.69       250.65 o                         
  -1  10   7       5715.61       5662.27       344.50 o                         
  -9  11   7        909.29        204.85       319.18 o                         
  -6  11   7      11601.59      11285.81       423.51 o                         
  -3  11   7        360.33        414.12       275.51 o                         
   0  11   7       3768.08       5144.89       683.47 o                         
 -11  12   7       2371.97       2954.72       448.80 o                         
  -8  12   7        402.30       1045.82       340.58 o                         
  -5  12   7         58.68        763.91       364.46 o                         
  -2  12   7        787.63       1052.42       382.69 o                         
 -10  13   7       6907.81       5613.61       516.68 o                         
  -7  13   7       3733.11       4784.94       416.35 o                         
  -4  13   7       7506.20       7948.72       474.39 o                         
  -6  14   7       1398.18        568.90       472.49 o                         
   0   1   8         96.18       -108.15       193.72 o                         
  -2   2   8      33987.48      33246.96       617.11 o                         
  -1   3   8      12879.18      12961.42       254.13 o                         
  -3   4   8        134.90        351.92       191.40 o                         
   0   4   8       1396.52       1137.95       317.11 o                         
  -5   5   8      11773.94      12451.34       462.08 o                         
  -2   5   8       7902.79       8076.00       261.71 o                         
  -4   6   8      11167.37      11448.23       322.38 o                         
  -1   6   8       6829.36       7397.87       302.16 o                         
  -6   7   8        816.96        602.87       225.57 o                         
  -3   7   8        278.30        826.92       236.95 o                         
   0   7   8        126.62        817.85       420.64 o                         
  -8   8   8       5426.99       4437.71       472.63 o                         
  -5   8   8      52158.99      51138.68       712.99 o                         
  -2   8   8      16870.29      16985.36       419.10 o                         
  -7   9   8       2737.88       2804.89       387.65 o                         
  -4   9   8      20168.91      21229.85       509.29 o                         
  -1   9   8      13167.28      12931.93       464.65 o                         
  -9  10   8       4746.70       4141.17       479.81 o                         
  -6  10   8       7164.61       7265.72       442.82 o                         
  -3  10   8      10375.17      11160.43       430.46 o                         
   0  10   8        348.38       -559.84       559.84 o                         
 -11  11   8      20314.62      17878.90      1709.64 o                         
  -8  11   8      12615.99      12754.36       527.87 o                         
  -5  11   8        762.89        821.60       462.62 o                         
  -2  11   8       4206.29       3788.13       481.25 o                         
  -7  12   8       2070.39       2297.41       433.96 o                         
  -4  12   8       2948.02       2560.00       448.78 o                         
   0   0   9      15698.53      16288.23       870.98 o                         
  -1   2   9        936.86       1108.42       223.37 o                         
  -3   3   9      24068.36      24315.05       666.32 o                         
   0   3   9      55509.45      53599.20       961.19 o                         
  -2   4   9          6.78        677.31       221.26 o                         
  -4   5   9       2361.25       2649.14       336.82 o                         
  -1   5   9       2059.50       1844.79       243.70 o                         
  -6   6   9       8255.17       7293.69       704.43 o                         
  -3   6   9       8511.51       8883.77       343.88 o                         
   0   6   9       5469.53       5219.16       531.67 o                         
  -5   7   9       1361.00       1291.03       310.45 o                         
  -2   7   9       3936.01       4112.65       314.14 o                         
  -7   8   9        531.50        470.07       355.84 o                         
  -4   8   9        429.21        585.39       325.20 o                         
  -1   8   9         37.27        256.67       331.69 o                         
  -9   9   9      14038.29      13839.99       911.67 o                         
  -6   9   9      15829.79      15870.24       613.08 o                         
  -3   9   9       6397.66       6576.43       389.46 o                         
   0   9   9        139.66       1032.02       739.24 o                         
  -8  10   9       9232.19       8876.03       586.89 o                         
  -5  10   9       1621.55       1191.32       425.66 o                         
  -2  10   9       1292.50       1245.09       500.89 o                         
  -1   1  10       2814.83       2150.80       615.39 o                         
   0   2  10         40.78       -107.27       458.46 o                         
  -2   3  10       6839.34       6892.73       345.33 o                         
  -4   4  10      10648.23      10027.35       596.70 o                         
  -1   4  10         45.73        -26.88       300.48 o                         
  -3   5  10       5707.18       6386.91       368.66 o                         
   0   5  10      25125.26      22968.83       878.37 o                         
  -5   6  10       1272.97        601.49       385.61 o                         
  -2   6  10         95.71        660.03       350.45 o                         
  -7   7  10        670.81        -64.68       641.06 o                         
  -4   7  10         34.38        568.14       389.37 o                         
  -1   7  10       2656.93       2662.24       462.85 o                         
  -6   8  10       6445.33       6055.12       492.93 o                         
  -3   8  10         92.33        369.31       568.17 o                         
   0   1  11        618.54        168.52       535.45 o                         
  -2   2  11       1564.26       1592.66       547.17 o                         
  -1   3  11       5009.43       4472.83       424.52 o                         
  -3   4  11       1665.21       1963.09       427.62 o                         
                                                                                
